# Supplementary material for: Oakleaf: an S locus‐linked mutation of Primula vulgaris that affects leaf and flower development
Source: New Phytol. 2015 Apr 9;208(1):149–61. doi: 10.1111/nph.13370 (PMC4973830; doi:10.1111/nph.13370)
Supplement: Supplementary file 2 — Table S4 Genes upregulated in Primula vulgaris Oakleaf as compared with wild‐type Table S5 Genes downregulated in Primula vulgaris Oakleaf as compared with wild‐type [file NPH-208-149-s002.xlsx]

## Sheet: Table S4
Supporting Information Tables S4 & S5
Table S4 Summary of genes upregulated in Oakleaf compared with wild type. The assigned Primula vulgaris gene identifier for genes upregulated in both leaves and flowers of Oakleaf (PvOak gene ID) are shown together with the RNA-Seq read counts for wild type leaf, Oakleaf leaf, wild type flower and Oakleaf flower, together with the log2 fold upregulation in Oakleaf leaves and Oakleaf flowers; wild…
PvOAK Gene ID	Wild type leaf reads	Oakleaf leaf reads	Leaf log2 fold upregulation	Wild type flower reads	Oakleaf flower reads	Flower log2 fold upregulation	Transcript length (bp)	BLASTX best hit	Accession number	TAIR best hit	TAIR locus	Blast2GO description	PvOAK_up361	PvOAK_up1
PvOAK_up34	0	2660.73	Oakleaf specific	4.39	37.88	3.11	1216	hypothetical protein L484_027758 [Morus notabilis]	EXB82580	galactinol synthase 4	AT1G60470.1	galactinol synthase family protein	PvOAK_up299	PvOAK_up2
PvOAK_up426	0	1812.7	Oakleaf specific	0	375.48	Oakleaf specific	794	PREDICTED: 50S ribosomal protein 6, chloroplastic-like [Solanum tuberosum]	XP_006356805	plastid-specific 50S ribosomal protein 6	AT5G17870.1	50s ribosomal protein chloroplastic-like	PvOAK_up110	PvOAK_up3
PvOAK_up46	0	1778.68	Oakleaf specific	137.31	1294.43	3.24	337	-	-	-	-		PvOAK_up378	PvOAK_up4
PvOAK_up411	0	1278.12	Oakleaf specific	10.98	83.99	2.93	1608	unnamed protein product [Vitis vinifera]	CBI22078	PHYTOENE SYNTHASE	AT5G17230.2	phytoene synthase	PvOAK_up53	PvOAK_up428
PvOAK_up345	0	1049.71	Oakleaf specific	9.89	1467.35	7.21	4117	PREDICTED: uncharacterized protein LOC102626009 [Citrus sinensis]	XP_006475271	Plant transposase (Ptta/En/Spm family)	AT1G40087.1		PvOAK_up301	PvOAK_up6
PvOAK_up366	0	974.39	Oakleaf specific	2.2	876.13	8.64	331	-	-	-	-		PvOAK_up449	PvOAK_up7
PvOAK_up242	0	869.9	Oakleaf specific	0	546.76	Oakleaf specific	1849	PREDICTED: sugar transporter ERD6-like 16-like [Solanum tuberosum]	XP_006356995	Major facilitator superfamily protein	AT5G18840.1	sugar transporter erd6-like 16-like	PvOAK_up115	PvOAK_up8
PvOAK_up190	0	561.3	Oakleaf specific	81.29	696.62	3.1	878	hypothetical protein MIMGU_mgv1a020758mg [Mimulus guttatus]	EYU23173	MLP-like protein 28	AT1G70830.5	mlp-like protein 28	PvOAK_up457	PvOAK_up9
PvOAK_up364	0	537.01	Oakleaf specific	0	34.58	Oakleaf specific	350	-	-	-	-		PvOAK_up267	PvOAK_up10
PvOAK_up97	0	529.72	Oakleaf specific	433.9	2921.53	2.75	2210	PREDICTED: probable metal-nicotianamine transporter YSL7-like [Cucumis sativus]	XP_004148573	YELLOW STRIPE like 7	AT1G65730.1	probable metal-nicotianamine transporter ysl7-like	PvOAK_up478	PvOAK_up11
PvOAK_up41	0	510.28	Oakleaf specific	6.59	706.5	6.74	1826	hypothetical protein VITISV_035274 [Vitis vinifera]	CAN67678	cytochrome P450, family 71, subfamily A, polypeptide 25	AT3G48280.1	cytochrome p450 71a4-like	PvOAK_up216	PvOAK_up12
PvOAK_up341	0	466.54	Oakleaf specific	82.39	471	2.52	572	-	-	-	-		PvOAK_up429	PvOAK_up13
PvOAK_up68	0	422.8	Oakleaf specific	4.39	55.99	3.67	885	cinnamyl alcohol dehydrogenase [Punica granatum]	AFU90744	NAD(P)-binding Rossmann-fold superfamily protein	AT1G51410.1	cinnamyl alcohol dehydrogenase	PvOAK_up517	PvOAK_up14
PvOAK_up229	0	311.03	Oakleaf specific	1.1	354.07	8.33	1729	polyprotein [Primula vulgaris]	ABD78322	-	-	uncharacterized protein loc102669165	PvOAK_up265	PvOAK_up15
PvOAK_up248	0	291.59	Oakleaf specific	1.1	49.41	5.49	298	hypothetical protein POPTR_0019s08830g [Populus trichocarpa]	XP_002325932	Protein kinase family protein with leucine-rich repeat domain	AT1G35710.1		PvOAK_up296	PvOAK_up16
PvOAK_up111	0	284.3	Oakleaf specific	6.59	634.04	6.59	1464	-	-	-	-		PvOAK_up300	PvOAK_up17
PvOAK_up47	0	274.58	Oakleaf specific	1.1	312.9	8.15	1273	Uncharacterized protein TCM_042328 [Theobroma cacao]	XP_007017129	-	-		PvOAK_up91	PvOAK_up18
PvOAK_up464	0	260	Oakleaf specific	0	26.35	Oakleaf specific	446	hypothetical protein PRUPE_ppa019636mg [Prunus persica]	XP_007216900	Protein of Unknown Function (DUF239)	AT2G44220.1		PvOAK_up88	PvOAK_up19
PvOAK_up499	0	260	Oakleaf specific	0	108.69	Oakleaf specific	3408	hypothetical protein PHAVU_009G0542000g, partial [Phaseolus vulgaris]	XP_007136550	FTSH protease 11	AT5G53170.1	ATP-dependent metalloprotease ftsh chloroplastic mitochondrial-like	PvOAK_up92	PvOAK_up20
PvOAK_up39	0	255.14	Oakleaf specific	85.68	391.95	2.19	1356	hypothetical protein CICLE_v10008279mg [Citrus clementina]	XP_006453534	F-box/RNI-like superfamily protein	AT3G59000.2		PvOAK_up98	PvOAK_up21
PvOAK_up85	0	245.42	Oakleaf specific	1.1	192.68	7.45	3514	retrotransposon protein, putative, Ty3-gypsy subclass	ABA98213	-	-		PvOAK_up450	PvOAK_up22
PvOAK_up118	0	242.99	Oakleaf specific	0	136.69	Oakleaf specific	2526	PREDICTED: uncharacterized protein LOC100853127 [Vitis vinifera]	XP_003631515	-	-		PvOAK_up445	PvOAK_up23
PvOAK_up450	0	240.56	Oakleaf specific	8.79	253.62	4.85	1001	PREDICTED: uncharacterized protein LOC102626009 [Citrus sinensis]	XP_006475271	Plant transposase (Ptta/En/Spm family)	AT1G40087.1		PvOAK_up295	PvOAK_up24
PvOAK_up417	0	233.27	Oakleaf specific	0	232.21	Oakleaf specific	628	PREDICTED: uncharacterized methyltransferase At1g78140, chloroplastic	XP_002285799	S-adenosyl-L-methionine-dependent methyltransferases superfamily	AT1G78140.1	uncharacterized methyltransferase chloroplastic-like	PvOAK_up148	PvOAK_up25
PvOAK_up90	0	230.84	Oakleaf specific	26.36	200.92	2.93	1320	PREDICTED: probable NAD(P)H-dependent oxidoreductase 1 [Vitis vinifera]	XP_002285198	NAD(P)-linked oxidoreductase superfamily protein	AT1G59960.1	non-functional nadph-dependent codeinone reductase 2-like	PvOAK_up214	PvOAK_up26
PvOAK_up448	0	218.69	Oakleaf specific	0	34.58	Oakleaf specific	311	-	-	-	-		PvOAK_up389	PvOAK_up27
PvOAK_up423	0	206.54	Oakleaf specific	0	340.9	Oakleaf specific	219	-	-	-	-		PvOAK_up262	PvOAK_up28
PvOAK_up172	0	204.11	Oakleaf specific	0	47.76	Oakleaf specific	790	-	-	-	-		PvOAK_up159	PvOAK_up29
PvOAK_up188	0	204.11	Oakleaf specific	2.2	454.53	7.69	858	CCR4-NOT transcription complex subunit [Medicago truncatula]	XP_003626682	transcription regulators	AT1G02080.2		PvOAK_up355	PvOAK_up30
PvOAK_up281	0	196.82	Oakleaf specific	0	110.34	Oakleaf specific	720	-	-	-	-		PvOAK_up218	PvOAK_up31
PvOAK_up150	0	187.1	Oakleaf specific	0	77.4	Oakleaf specific	1208	PREDICTED: uncharacterized protein LOC101295362 [Fragaria vesca subsp. vesca]	XP_004306271	hAT dimerisation domain-containing protein / transposase-related	AT5G33406.1	uncharacterized protein loc101295362	PvOAK_up154	PvOAK_up32
PvOAK_up234	0	165.23	Oakleaf specific	0	191.04	Oakleaf specific	213	-	-	-	-		PvOAK_up217	PvOAK_up33
PvOAK_up432	0	165.23	Oakleaf specific	12.08	270.08	4.48	2909	PREDICTED: uncharacterized protein LOC101306728 [Fragaria vesca subsp. vesca]	XP_004301216	-	-		PvOAK_up417	PvOAK_up34
PvOAK_up346	0	162.8	Oakleaf specific	6.59	90.58	3.78	1923	PREDICTED: receptor-like protein kinase FERONIA-like [Solanum tuberosum]	XP_006354974	Malectin/receptor-like protein kinase family protein	AT5G39000.1	receptor-like protein kinase feronia-like	PvOAK_up340	PvOAK_up342
PvOAK_up19	0	155.51	Oakleaf specific	0	149.86	Oakleaf specific	803	hypothetical protein L484_013188 [Morus notabilis]	EXB86658	isoamylase 3	AT4G09020.1	isoamylase 3	PvOAK_up12	PvOAK_up36
PvOAK_up319	0	153.08	Oakleaf specific	1.1	283.26	8.01	1582	-	-	-	-		PvOAK_up127	PvOAK_up37
PvOAK_up193	0	143.36	Oakleaf specific	0	200.92	Oakleaf specific	2075	-	-	-	-		PvOAK_up120	PvOAK_up38
PvOAK_up297	0	136.07	Oakleaf specific	0	293.14	Oakleaf specific	1416	PREDICTED: hydroquinone glucosyltransferase-like [Cucumis sativus]	XP_004168405	UDP-glucosyl transferase 72B3	AT1G01420.1	hydroquinone glucosyltransferase-like	PvOAK_up203	PvOAK_up39
PvOAK_up18	0	128.78	Oakleaf specific	1.1	100.46	6.51	742	hypothetical protein MIMGU_mgv1a0108731mg, partial [Mimulus guttatus]	EYU44938	Nucleotide-diphospho-sugar transferases superfamily protein	AT1G53000.1	nucleotide-diphospho-sugar transferases superfamily	PvOAK_up226	PvOAK_up40
PvOAK_up454	0	126.35	Oakleaf specific	8.79	69.17	2.98	142	-	-	-	-		PvOAK_up421	PvOAK_up41
PvOAK_up99	0	121.49	Oakleaf specific	0	49.41	Oakleaf specific	265	-	-	-	-		PvOAK_up253	PvOAK_up42
PvOAK_up169	0	116.63	Oakleaf specific	0	126.81	Oakleaf specific	433	hypothetical protein PRUPE_ppa006812mg [Prunus persica]	XP_007201075	Homeodomain-like superfamily protein	AT4G37180.1	homeodomain-like superfamily isoform 1	PvOAK_up530	PvOAK_up43
PvOAK_up498	0	116.63	Oakleaf specific	0	172.92	Oakleaf specific	2582	Uncharacterized protein TCM_016760 [Theobroma cacao]	XP_007040951	zinc ion binding;nucleic acid binding	AT2G01050.1		PvOAK_up354	PvOAK_up44
PvOAK_up269	0	114.2	Oakleaf specific	1.1	32.94	4.91	407	sulfotransferase family protein [Arabidopsis lyrata subsp. lyrata]	XP_002890005	sulfotransferase 4C	AT1G13430.1	desulfoglucosinolate sulfotransferase	PvOAK_up335	PvOAK_up45
PvOAK_up321	0	109.35	Oakleaf specific	26.36	116.93	2.15	782	hypothetical protein AMTR_s00010p00016450 [Amborella trichopoda]	XP_006826792	TCP-1/cpn60 chaperonin family protein	AT5G16070.1		PvOAK_up180	PvOAK_up46
PvOAK_up468	0	104.49	Oakleaf specific	7.69	60.93	2.99	891	hypothetical protein MIMGU_mgv1a015141mg [Mimulus guttatus]	EYU26544	maternal effect embryo arrest 9	AT1G60870.1		PvOAK_up334	PvOAK_up47
PvOAK_up217	0	102.06	Oakleaf specific	0	176.21	Oakleaf specific	3233	hypothetical protein AMTR_s00024p00070750 [Amborella trichopoda]	XP_006849449	-	-		PvOAK_up178	PvOAK_up48
PvOAK_up367	0	99.63	Oakleaf specific	1.1	100.46	6.51	555	-	-	-	-		PvOAK_up261	PvOAK_up49
PvOAK_up151	0	94.77	Oakleaf specific	2.2	83.99	5.26	1159	PREDICTED: uncharacterized protein LOC101294838 [Fragaria vesca subsp. vesca]	XP_004295996	hAT dimerisation domain-containing protein	AT3G17450.1	uncharacterized protein loc101294838	PvOAK_up510	PvOAK_up50
PvOAK_up170	0	94.77	Oakleaf specific	12.08	62.58	2.37	736	PREDICTED: serine carboxypeptidase-like 18 [Vitis vinifera]	XP_002272116	serine carboxypeptidase-like 18	AT1G33540.1	serine carboxypeptidase-like 18-like	PvOAK_up428	PvOAK_up51
PvOAK_up162	0	92.34	Oakleaf specific	5.49	52.7	3.26	762	hypothetical protein CICLE_v10019184mg [Citrus clementina]	XP_006439283	Heat shock protein 70 (Hsp 70) family protein	AT5G42020.1	luminal binding protein	PvOAK_up344	PvOAK_up52
PvOAK_up458	0	89.91	Oakleaf specific	0	95.52	Oakleaf specific	483	-	-	-	-		PvOAK_up480	PvOAK_up294
PvOAK_up148	0	87.48	Oakleaf specific	0	36.23	Oakleaf specific	531	PREDICTED: ankyrin repeat-containing protein At3g12360-like [Solanum tuberosum]	XP_006351610	-	-		PvOAK_up51	PvOAK_up54
PvOAK_up395	0	82.62	Oakleaf specific	0	143.28	Oakleaf specific	626	PREDICTED: probable metal-nicotianamine transporter YSL7-like [Glycine max]	XP_003556609	YELLOW STRIPE like 1	AT4G24120.1	probable metal-nicotianamine transporter ysl7-like	PvOAK_up255	PvOAK_up184
PvOAK_up55	0	80.19	Oakleaf specific	2.2	70.81	5.01	1249	PREDICTED: putative ribonuclease H protein At1g65750-like [Solanum lycopersicum]	XP_004237273	-	-		PvOAK_up164	PvOAK_up345
PvOAK_up69	0	77.76	Oakleaf specific	3.3	87.28	4.73	1090	hypothetical protein CICLE_v10032113mg [Citrus clementina]	XP_006438327	unknown protein; LOCATED IN: endomembrane system	AT1G10660.1		PvOAK_up43	PvOAK_up57
PvOAK_up243	0	77.76	Oakleaf specific	2.2	28	3.67	1329	Nudix hydrolase 3 [Morus notabilis]	EXC14083	nudix hydrolase homolog 3	AT1G79690.1	nudix hydrolase 3-like	PvOAK_up560	PvOAK_up58
PvOAK_up314	0	75.33	Oakleaf specific	0	118.57	Oakleaf specific	647	PREDICTED: F-box protein At3g12350 [Vitis vinifera]	XP_002283336	F-box family protein	AT3G12350.2		PvOAK_up252	PvOAK_up59
PvOAK_up453	0	75.33	Oakleaf specific	0	26.35	Oakleaf specific	2323	-	-	-	-		PvOAK_up364	PvOAK_up60
PvOAK_up354	0	75.33	Oakleaf specific	1.1	62.58	5.83	1141	-	-	-	-		PvOAK_up153	PvOAK_up61
PvOAK_up67	0	75.33	Oakleaf specific	1.1	23.06	4.39	1547	Cytochrome P450 [Theobroma cacao]	XP_007018555	cytochrome P450, family 81, subfamily D, polypeptide 8	AT4G37370.1	isoflavone 2 -hydroxylase-like	PvOAK_up251	PvOAK_up62
PvOAK_up192	0	75.33	Oakleaf specific	13.18	103.75	2.98	1105	PREDICTED: casein kinase I isoform delta-like [Cicer arietinum]	XP_004486851	casein kinase 1-like protein 2	AT1G72710.1	casein kinase i isoform delta-like	PvOAK_up54	PvOAK_up63
PvOAK_up300	0	75.33	Oakleaf specific	12.08	49.41	2.03	866	PREDICTED: uncharacterized protein LOC100266414 [Vitis vinifera]	XP_002279926	AAA-type ATPase family protein	AT4G02480.1	AAA-type atpase family protein	PvOAK_up61	PvOAK_up64
PvOAK_up63	0	65.61	Oakleaf specific	0	62.58	Oakleaf specific	889	-	-	Cyclin B2;1	AT2G17620.1		PvOAK_up395	PvOAK_up65
PvOAK_up137	0	65.61	Oakleaf specific	1.1	51.05	5.54	439	Histidine kinase cytokinin receptor isoform 1 [Theobroma cacao]	XP_007011634	histidine kinase 5	AT5G10720.1	histidine kinase 5-like	PvOAK_up313	PvOAK_up66
PvOAK_up393	0	65.61	Oakleaf specific	1.1	39.52	5.17	539	-	-	-	-		PvOAK_up531	PvOAK_up67
PvOAK_up405	0	65.61	Oakleaf specific	6.59	47.76	2.86	1633	Uncharacterized protein TCM_004861 [Theobroma cacao]	XP_007051191	Polynucleotidyl transferase, ribonuclease H-like superfamily protein	AT5G65005.1		PvOAK_up394	PvOAK_up68
PvOAK_up439	0	65.61	Oakleaf specific	7.69	54.35	2.82	1167	PREDICTED: DEAD-box ATP-dependent RNA helicase 35-like	XP_004241688	DEAD-box protein abstrakt, putative	AT5G51280.1	DEAD-box ATP-dependent rna helicase 35-like	PvOAK_up409	PvOAK_up69
MADS	0	65.61	Oakleaf specific	5.49	31.29	2.51	487	unnamed protein product [Vitis vinifera]	CBI35415	AGAMOUS-like 16	AT3G57230.1	MADS box	PvOAK_up266	PvOAK_up70
PvOAK_up410	0	63.18	Oakleaf specific	0	192.68	Oakleaf specific	2385	-	-	-	-		PvOAK_up405	PvOAK_up71
PvOAK_up434	0	63.18	Oakleaf specific	0	72.46	Oakleaf specific	372	Alpha/beta-Hydrolases superfamily protein isoform 6 [Theobroma cacao]	XP_007047918	alpha/beta-Hydrolases superfamily protein	AT4G39955.1		PvOAK_up270	PvOAK_up72
PvOAK_up343	0	63.18	Oakleaf specific	0	23.06	Oakleaf specific	404	-	-	-	-		PvOAK_up149	PvOAK_up186
PvOAK_up264	0	63.18	Oakleaf specific	1.1	46.11	5.39	606	-	-	-	-		PvOAK_up208	PvOAK_up347
PvOAK_up352	0	60.75	Oakleaf specific	0	62.58	Oakleaf specific	1305	-	-	-	-		PvOAK_up62	PvOAK_up75
PvOAK_up268	0	60.75	Oakleaf specific	9.89	44.47	2.17	1562	-	-	-	-		PvOAK_up484	PvOAK_up76
PvOAK_up357	0	58.32	Oakleaf specific	0	123.51	Oakleaf specific	160	-	-	-	-		PvOAK_up483	PvOAK_up77
PvOAK_up44	0	58.32	Oakleaf specific	0	37.88	Oakleaf specific	232	hypothetical protein L484_022319 [Morus notabilis]	EXB38419	NAD(P)-linked oxidoreductase superfamily protein	AT1G60710.1	aldo keto reductase family protein	PvOAK_up415	PvOAK_up78
PvOAK_up475	0	58.32	Oakleaf specific	0	28	Oakleaf specific	1680	Uncharacterized protein TCM_033752 [Theobroma cacao]	XP_007017131	Peroxidase superfamily protein	AT1G14550.1	lignin-forming anionic peroxidase	PvOAK_up482	PvOAK_up79
PvOAK_up146	0	58.32	Oakleaf specific	1.1	59.29	5.75	1126	-	-	-	-		PvOAK_up527	PvOAK_up80
PvOAK_up227	0	58.32	Oakleaf specific	31.86	191.04	2.58	918	-	-	-	-		PvOAK_up363	PvOAK_up81
PvOAK_up388	0	55.89	Oakleaf specific	0	26.35	Oakleaf specific	382	PREDICTED: putative DNA-binding protein ESCAROLA-like [Glycine max]	XP_003526530	Predicted AT-hook DNA-binding family protein	AT5G49700.1		PvOAK_up563	PvOAK_up82
PvOAK_up94	0	55.89	Oakleaf specific	0	64.23	Oakleaf specific	450	-	-	-	-		PvOAK_up499	PvOAK_up83
PvOAK_up408	0	55.89	Oakleaf specific	0	69.17	Oakleaf specific	191	polyprotein [Primula vulgaris]	ABD78322	-	-		PvOAK_up358	PvOAK_up84
PvOAK_up472	0	55.89	Oakleaf specific	0	24.7	Oakleaf specific	1289	-	-	-	-		PvOAK_up550	PvOAK_up85
PvOAK_up125	0	55.89	Oakleaf specific	0	36.23	Oakleaf specific	525	-	-	-	-		PvOAK_up356	PvOAK_up86
PvOAK_up292	0	55.89	Oakleaf specific	4.39	1049.05	7.9	1426	Cytochrome P450 [Theobroma cacao]	XP_007023618	cytochrome P450, family 716, subfamily A, polypeptide 1	AT5G36110.1	cytochrome p450	PvOAK_up512	PvOAK_up87
PvOAK_up447	0	55.89	Oakleaf specific	2.2	34.58	3.98	699	-	-	-	-		PvOAK_up100	PvOAK_up88
PvOAK_up43	0	55.89	Oakleaf specific	5.49	59.29	3.43	1161	unnamed protein product [Vitis vinifera]	CBI34579	YELLOW STRIPE like 3	AT5G53550.2	metal-nicotianamine transporter ysl3	PvOAK_up147	PvOAK_up89
PvOAK_up161	0	53.46	Oakleaf specific	0	21.41	Oakleaf specific	161	-	-	-	-		PvOAK_up249	PvOAK_up90
PvOAK_up206	0	53.46	Oakleaf specific	0	77.4	Oakleaf specific	283	-	-	-	-		PvOAK_up391	PvOAK_up91
PvOAK_up156	0	53.46	Oakleaf specific	0	49.41	Oakleaf specific	376	sulfate transporter, putative [Ricinus communis]	XP_002524733	sulfate transporter 3;1	AT3G51895.1	sulfate transporter -like	PvOAK_up541	PvOAK_up313
PvOAK_up77	0	53.46	Oakleaf specific	1.1	67.52	5.94	476	-	-	-	-		PvOAK_up197	PvOAK_up93
PvOAK_up147	0	53.46	Oakleaf specific	5.49	105.4	4.26	3339	integrase [Cucumis melo subsp. melo]	ABR67407	-	-	uncharacterized protein loc101489943	PvOAK_up369	PvOAK_up94
PvOAK_up290	0	53.46	Oakleaf specific	10.98	46.11	2.07	524	-	-	-	-		PvOAK_up286	PvOAK_up95
PvOAK_up365	0	51.03	Oakleaf specific	0	80.7	Oakleaf specific	190	-	-	-	-		PvOAK_up190	PvOAK_up96
PvOAK_up406	0	51.03	Oakleaf specific	2.2	47.76	4.44	518	-	-	-	-		PvOAK_up276	PvOAK_up97
PvOAK_up333	0	51.03	Oakleaf specific	2.2	47.76	4.44	493	-	-	-	-		PvOAK_up109	PvOAK_up98
PvOAK_up100	0	51.03	Oakleaf specific	4.39	47.76	3.44	1986	-	-	-	-		PvOAK_up13	PvOAK_up99
PvOAK_up191	0	51.03	Oakleaf specific	5.49	37.88	2.79	1814	Cu/Zn superoxide dismutase [Zoysia japonica]	AEV43309	copper/zinc superoxide dismutase 1	AT1G08830.2	superoxide dismutase 2	PvOAK_up228	PvOAK_up100
PvOAK_up299	0	48.6	Oakleaf specific	0	21.41	Oakleaf specific	594	PREDICTED: uncharacterized protein LOC102589146 [Solanum tuberosum]	XP_006356857	Arabidopsis thaliana ZCF37	AT1G10220.1		PvOAK_up386	PvOAK_up101
PvOAK_up131	0	48.6	Oakleaf specific	0	69.17	Oakleaf specific	2009	Uncharacterized protein TCM_016767 [Theobroma cacao]	XP_007031316	-	-		PvOAK_up210	PvOAK_up102
PvOAK_up249	0	48.6	Oakleaf specific	0	85.64	Oakleaf specific	316	Transcription factor lim1 [Medicago truncatula]	XP_003589058	GATA type zinc finger transcription factor family protein	AT1G10200.1	transcription factor lim1	PvOAK_up509	PvOAK_up103
PvOAK_up82	0	48.6	Oakleaf specific	1.1	44.47	5.34	660	-	-	-	-		PvOAK_up400	PvOAK_up104
PvOAK_up305	0	48.6	Oakleaf specific	1.1	29.64	4.75	833	probable leucine-rich repeat receptor-like protein kinase At1g35710-like	XP_002273645	Protein kinase family protein with leucine-rich repeat domain	AT1G35710.1	probable leucine-rich repeat receptor-like protein kinase	PvOAK_up501	PvOAK_up105
PvOAK_up351	0	48.6	Oakleaf specific	3.3	72.46	4.46	1193	hypothetical protein CICLE_v10016164mg [Citrus clementina]	XP_006447611	RNAse II-like 1	AT4G15417.1	ribonuclease 3-like protein 3-like	PvOAK_up412	PvOAK_up271
PvOAK_up289	0	48.6	Oakleaf specific	3.3	26.35	3	475	-	-	-	-		PvOAK_up173	PvOAK_up106
PvOAK_up71	0	48.6	Oakleaf specific	6.59	31.29	2.25	985	PREDICTED: structural maintenance of chromosomes protein 1A-like	XP_004289948	Structural maintenance of chromosomes (SMC) family protein	AT3G54670.1	structural maintenance of chromosomes protein 1a-like	PvOAK_up425	PvOAK_up229
PvOAK_up301	0	46.17	Oakleaf specific	0	29.64	Oakleaf specific	328	eukaryotic translation initiation factor 4E [Capsicum annuum]	ABV54189	eukaryotic translation initiation factor 4E	AT4G18040.1		PvOAK_up260	PvOAK_up109
PvOAK_up328	0	46.17	Oakleaf specific	0	72.46	Oakleaf specific	551	PREDICTED: uncharacterized protein LOC101760103 [Setaria italica]	XP_004980449	-	-		PvOAK_up259	PvOAK_up110
PvOAK_up1	0	46.17	Oakleaf specific	0	23.06	Oakleaf specific	547	PREDICTED: uncharacterized protein LOC101294838 [Fragaria vesca subsp. vesca]	XP_004295996	hAT dimerisation domain-containing protein	AT3G17450.1	uncharacterized protein loc101294838	PvOAK_up411	PvOAK_up107
PvOAK_up507	0	46.17	Oakleaf specific	6.59	405.13	5.94	2099	-	-	-	-		PvOAK_up182	PvOAK_up111
PvOAK_up462	0	43.74	Oakleaf specific	0	39.52	Oakleaf specific	579	PREDICTED: putative ribonuclease H protein At1g65750-like [Solanum lycopersicum]	XP_004247278	-	-		PvOAK_up87	PvOAK_up156
PvOAK_up165	0	43.74	Oakleaf specific	0	49.41	Oakleaf specific	690	hypothetical protein PRUPE_ppa026210mg, partial [Prunus persica]	XP_007203687	unknown protein	AT3G45200.1		PvOAK_up198	PvOAK_up113
PvOAK_up293	0	43.74	Oakleaf specific	0	23.06	Oakleaf specific	1565	hypothetical protein VITISV_034590 [Vitis vinifera]	CAN74819	Retrotransposon gag protein	AT1G21280.1		PvOAK_up160	PvOAK_up114
PvOAK_up200	0	43.74	Oakleaf specific	4.39	64.23	3.87	2090	AC027665_19 F5M15.26 [Arabidopsis thaliana]	AAF79618	-	-	retrotransposon ty3-gypsy subclass	PvOAK_up131	PvOAK_up115
PvOAK_up136	0	43.74	Oakleaf specific	7.69	31.29	2.02	1221	-	-	-	-		PvOAK_up306	PvOAK_up108
PvOAK_up95	0	41.31	Oakleaf specific	0	24.7	Oakleaf specific	843	hypothetical protein PRUPE_ppa026895mg, partial [Prunus persica]	XP_007208898	P-loop containing nucleoside triphosphate hydrolases superfamily	AT3G45070.1	cytosolic sulfotransferase 5-like	PvOAK_up185	PvOAK_up117
PvOAK_up342	0	41.31	Oakleaf specific	0	32.94	Oakleaf specific	613	-	-	-	-		PvOAK_up123	PvOAK_up118
PvOAK_up430	0	41.31	Oakleaf specific	0	51.05	Oakleaf specific	458	-	-	-	-		PvOAK_up497	PvOAK_up119
PvOAK_up371	0	41.31	Oakleaf specific	0	21.41	Oakleaf specific	1213	unnamed protein product [Vitis vinifera]	CBI26138	Major facilitator superfamily protein	AT5G18840.1	sugar transporter erd6-like 16-like	PvOAK_up328	PvOAK_up120
PvOAK_up503	0	41.31	Oakleaf specific	0	21.41	Oakleaf specific	934	-	-	-	-		PvOAK_up481	PvOAK_up121
PvOAK_up80	0	41.31	Oakleaf specific	0	29.64	Oakleaf specific	1043	-	-	-	-		PvOAK_up558	PvOAK_up122
PvOAK_up263	0	41.31	Oakleaf specific	0	57.64	Oakleaf specific	131	-	-	-	-		PvOAK_up544	PvOAK_up123
PvOAK_up112	0	41.31	Oakleaf specific	2.2	278.32	6.99	868	-	-	-	-		PvOAK_up71	PvOAK_up124
PvOAK_up485	0	41.31	Oakleaf specific	2.2	28	3.67	2825	PREDICTED: beta-galactosidase 7-like [Glycine max]	XP_006601406	beta-galactosidase 7	AT5G20710.1	beta-galactosidase 7-like	PvOAK_up557	PvOAK_up125
PvOAK_up164	0	38.88	Oakleaf specific	0	95.52	Oakleaf specific	1220	hypothetical protein VITISV_042324 [Vitis vinifera]	CAN65820	-	-	retroelement pol polyprotein	PvOAK_up107	PvOAK_up126
PvOAK_up412	0	38.88	Oakleaf specific	0	44.47	Oakleaf specific	498	-	-	-	-		PvOAK_up211	PvOAK_up127
PvOAK_up233	0	38.88	Oakleaf specific	1.1	44.47	5.34	753	gag-pol precursor [Castanea mollissima]	AFU25705	Polynucleotidyl transferase, ribonuclease H-like superfamily	AT3G01410.2		PvOAK_up212	PvOAK_up128
PvOAK_up143	0	38.88	Oakleaf specific	10.98	115.28	3.39	783	-	-	-	-		PvOAK_up529	PvOAK_up129
PvOAK_up344	0	36.45	Oakleaf specific	0	228.91	Oakleaf specific	631	Desacetoxyvindoline 4-hydroxylase, putative [Ricinus communis]	XP_002530339	2-oxoglutarate / Fe(II)-dependent oxygenase superfamily	AT1G03400.1	2-oxoglutarate and fe -dependent oxygenase superfamily protein	PvOAK_up327	PvOAK_up222
PvOAK_up218	0	36.45	Oakleaf specific	0	77.4	Oakleaf specific	355	-	-	-	-		PvOAK_up396	PvOAK_up131
PvOAK_up358	0	36.45	Oakleaf specific	1.1	55.99	5.67	271	hypothetical protein PRUPE_ppa009140mg [Prunus persica]	XP_007201830	MAK16 protein-related	AT1G23280.1		PvOAK_up392	PvOAK_up253
PvOAK_up349	0	36.45	Oakleaf specific	1.1	51.05	5.54	575	-	-	-	-		PvOAK_up56	PvOAK_up133
PvOAK_up15	0	36.45	Oakleaf specific	10.98	454.53	5.37	3214	hypothetical protein MIMGU_mgv1a013852mg [Mimulus guttatus]	EYU32908	jasmonic acid carboxyl methyltransferase	AT1G19640.1	jasmonate o-methyltransferase-like	PvOAK_up268	PvOAK_up433
PvOAK_up288	0	34.02	Oakleaf specific	0	23.06	Oakleaf specific	969	-	-	-	-		PvOAK_up345	PvOAK_up134
PvOAK_up210	0	34.02	Oakleaf specific	0	174.57	Oakleaf specific	451	-	-	-	-		PvOAK_up487	PvOAK_up135
PvOAK_up505	0	34.02	Oakleaf specific	0	32.94	Oakleaf specific	1473	-	-	-	-		PvOAK_up459	PvOAK_up136
PvOAK_up317	0	34.02	Oakleaf specific	0	60.93	Oakleaf specific	213	-	-	-	-		PvOAK_up371	PvOAK_up137
PvOAK_up57	0	34.02	Oakleaf specific	0	23.06	Oakleaf specific	444	PREDICTED: uncharacterized protein LOC101220569 [Cucumis sativus]	XP_004135351	DNA-binding bromodomain-containing protein	AT1G58025.3	DNA-binding bromodomain-containing protein	PvOAK_up26	PvOAK_up138
PvOAK_up286	0	34.02	Oakleaf specific	0	28	Oakleaf specific	826	-	-	-	-		PvOAK_up404	PvOAK_up139
PvOAK_up216	0	34.02	Oakleaf specific	0	26.35	Oakleaf specific	905	PREDICTED: CCR4-NOT transcription complex subunit 1-like isoform X1	XP_004983679	transcription regulators	AT1G02080.2	ccr4-not transcription complex subunit	PvOAK_up525	PvOAK_up140
PvOAK_up442	0	34.02	Oakleaf specific	0	34.58	Oakleaf specific	1600	-	-	-	-		PvOAK_up223	PvOAK_up141
PvOAK_up482	0	34.02	Oakleaf specific	4.39	57.64	3.71	421	PREDICTED: uncharacterized protein LOC100805509 isoform X4 [Glycine max]	XP_006585203	Plant transposase (Ptta/En/Spm family)	AT3G30200.1		PvOAK_up122	PvOAK_up200
PvOAK_up126	0	31.59	Oakleaf specific	0	214.09	Oakleaf specific	772	hypothetical protein L484_003233 [Morus notabilis]	EXB36848	Calcium-binding EF-hand family protein	AT4G38810.1	calcium ion binding	PvOAK_up319	PvOAK_up143
PvOAK_up451	0	31.59	Oakleaf specific	0	47.76	Oakleaf specific	444	hypothetical protein PRUPE_ppa013764mg [Prunus persica]	XP_007201436	SAUR-like auxin-responsive protein family	AT4G34760.1	saur family protein	PvOAK_up312	PvOAK_up145
PvOAK_up337	0	31.59	Oakleaf specific	0	31.29	Oakleaf specific	561	En/Spm-like transposon protein [Arabidopsis thaliana]	AAC97238	-	-		PvOAK_up311	PvOAK_up146
PvOAK_up203	0	31.59	Oakleaf specific	0	62.58	Oakleaf specific	696	-	-	-	-		PvOAK_up539	PvOAK_up331
PvOAK_up62	0	31.59	Oakleaf specific	0	215.74	Oakleaf specific	2043	-	-	-	-		PvOAK_up52	PvOAK_up148
PvOAK_up160	0	31.59	Oakleaf specific	0	36.23	Oakleaf specific	304	-	-	-	-		PvOAK_up537	PvOAK_up149
PvOAK_up53	0	31.59	Oakleaf specific	0	42.82	Oakleaf specific	453	Uncharacterized protein TCM_042329 [Theobroma cacao]	XP_007017130	-	-		PvOAK_up360	PvOAK_up150
PvOAK_up291	0	31.59	Oakleaf specific	0	57.64	Oakleaf specific	625	-	-	-	-		PvOAK_up362	PvOAK_up151
PvOAK_up376	0	29.16	Oakleaf specific	0	23.06	Oakleaf specific	324	-	-	-	-		PvOAK_up324	PvOAK_up152
PvOAK_up211	0	29.16	Oakleaf specific	0	55.99	Oakleaf specific	377	hypothetical protein MIMGU_mgv1a009771mg [Mimulus guttatus]	EYU34189	RNA-binding protein 1	AT1G58470.1		PvOAK_up95	PvOAK_up153
PvOAK_up424	0	29.16	Oakleaf specific	0	49.41	Oakleaf specific	358	-	-	-	-		PvOAK_up357	PvOAK_up154
PvOAK_up363	0	29.16	Oakleaf specific	0	52.7	Oakleaf specific	1322	hypothetical protein VITISV_011465 [Vitis vinifera]	CAN76392	AP2/B3-like transcriptional factor family protein	AT5G66980.1		PvOAK_up326	PvOAK_up155
PvOAK_up117	0	29.16	Oakleaf specific	1.1	41.17	5.23	557	-	-	-	-		PvOAK_up202	PvOAK_up112
PvOAK_up83	0	29.16	Oakleaf specific	1.1	28	4.67	1720	PREDICTED: uncharacterized protein LOC100243286 [Vitis vinifera]	XP_002271684	tetraspanin9	AT4G30430.1	senescence-associated protein	PvOAK_up78	PvOAK_up157
PvOAK_up399	0	26.73	Oakleaf specific	0	24.7	Oakleaf specific	278	-	-	-	-		PvOAK_up302	PvOAK_up158
PvOAK_up322	0	26.73	Oakleaf specific	0	26.35	Oakleaf specific	265	-	-	-	-		PvOAK_up383	PvOAK_up159
PvOAK_up274	0	26.73	Oakleaf specific	0	242.09	Oakleaf specific	594	-	-	-	-		PvOAK_up269	PvOAK_up160
PvOAK_up141	0	26.73	Oakleaf specific	0	102.11	Oakleaf specific	1047	PREDICTED: protease 2-like [Vitis vinifera]	XP_002267891	Prolyl oligopeptidase family protein	AT1G50380.1	protease 2-like	PvOAK_up116	PvOAK_up161
PvOAK_up275	0	26.73	Oakleaf specific	0	26.35	Oakleaf specific	659	PREDICTED: isoamylase 3, chloroplastic-like [Vitis vinifera]	XP_002284042	isoamylase 3	AT4G09020.1		PvOAK_up543	PvOAK_up162
PvOAK_up251	0	26.73	Oakleaf specific	0	28	Oakleaf specific	1789	PREDICTED: uncharacterized protein LOC102583961 [Solanum tuberosum]	XP_006367363	-	-		PvOAK_up188	PvOAK_up163
PvOAK_up153	0	26.73	Oakleaf specific	0	47.76	Oakleaf specific	1590	PREDICTED: F-box protein At3g07870-like [Solanum lycopersicum]	XP_004250489	F-box and associated interaction domains-containing protein	AT3G07870.1		PvOAK_up273	PvOAK_up164
PvOAK_up27	0	26.73	Oakleaf specific	2.2	90.58	5.37	1670	PREDICTED: uncharacterized protein LOC102607212 isoform X5 [Citrus sinensis]	XP_006491977	-	-		PvOAK_up272	PvOAK_up165
PvOAK_up159	0	26.73	Oakleaf specific	2.2	87.28	5.31	1633	-	-	-	-		PvOAK_up237	PvOAK_up166
PvOAK_up477	0	26.73	Oakleaf specific	2.2	31.29	3.83	1040	XH/XS domain-containing family protein [Populus trichocarpa]	XP_002316281	XH/XS domain-containing protein	AT3G48670.2		PvOAK_up282	PvOAK_up167
PvOAK_up38	0	24.3	Oakleaf specific	0	31.29	Oakleaf specific	679	-	-	-	-		PvOAK_up568	PvOAK_up168
PvOAK_up214	0	24.3	Oakleaf specific	0	28	Oakleaf specific	876	-	-	-	-		PvOAK_up187	PvOAK_up169
PvOAK_up45	0	24.3	Oakleaf specific	0	44.47	Oakleaf specific	276	-	-	-	-		PvOAK_up34	PvOAK_up170
PvOAK_up51	0	24.3	Oakleaf specific	0	41.17	Oakleaf specific	883	PREDICTED: uncharacterized protein LOC102625722 [Citrus sinensis]	XP_006475270	-	-		PvOAK_up298	PvOAK_up171
PvOAK_up334	0	24.3	Oakleaf specific	0	28	Oakleaf specific	3477	putative reverse transcriptase [Arabidopsis thaliana]	BAF00918	DNAse I-like superfamily protein	AT1G43760.1		PvOAK_up281	PvOAK_up172
PvOAK_up329	0	24.3	Oakleaf specific	0	92.22	Oakleaf specific	1474	PREDICTED: bidirectional sugar transporter SWEET6a-like [Solanum lycopersicum]	XP_004233701	Nodulin MtN3 family protein	AT5G62850.1	nodulin 3 family	PvOAK_up28	PvOAK_up173
PvOAK_up70	0	24.3	Oakleaf specific	1.1	159.75	7.18	5335	Uncharacterized protein TCM_011923 [Theobroma cacao]	XP_007046404	DNAse I-like superfamily protein	AT1G43760.1		PvOAK_up375	PvOAK_up174
PvOAK_up102	0	24.3	Oakleaf specific	2.2	69.17	4.98	2221	hypothetical protein VITISV_003451 [Vitis vinifera]	CAN73567	cysteine-rich RLK (RECEPTOR-like protein kinase) 8	AT4G23160.1	retrotransposon ty1-copia subclass	PvOAK_up309	PvOAK_up447
PvOAK_up110	0	24.3	Oakleaf specific	1.1	31.29	4.83	561	PREDICTED: queuine tRNA-ribosyltransferase subunit qtrtd1-like [Cucumis sativus]	XP_004138668	-	-	queuine tRNA ribosyltransferase subunit qtrtd1-like	PvOAK_up181	PvOAK_up176
PvOAK_up443	0	24.3	Oakleaf specific	4.39	26.35	2.58	892	-	-	-	-		PvOAK_up166	PvOAK_up177
PvOAK_up295	0	24.3	Oakleaf specific	9.89	57.64	2.54	2270	PR5-like receptor kinase [Theobroma cacao]	XP_007021970	suppressor of npr1-1 constitutive 4	AT1G66980.1	pr5-like receptor kinase	PvOAK_up23	PvOAK_up178
PvOAK_up6	0	24.3	Oakleaf specific	25.27	136.69	2.44	1743	PREDICTED: shikimate O-hydroxycinnamoyltransferase-like	XP_004305787	HXXXD-type acyl-transferase family protein	AT1G32910.1	shikimate o-hydroxycinnamoyltransferase-like	PvOAK_up93	PvOAK_up179
PvOAK_up235	0	24.3	Oakleaf specific	4.39	21.41	2.28	290	-	-	-	-		PvOAK_up524	PvOAK_up180
PvOAK_up496	0	24.3	Oakleaf specific	19.77	90.58	2.2	614	-	-	-	-		PvOAK_up477	PvOAK_up181
PvOAK_up28	0	21.87	Oakleaf specific	0	41.17	Oakleaf specific	594	hypothetical protein MIMGU_mgv1a006600mg [Mimulus guttatus]	EYU30276	Cyclin B2;3	AT1G20610.1	hypothetical protein MIMGU_mgv1a007072mg [Mimulus guttatus]	PvOAK_up108	PvOAK_up182
PvOAK_up202	0	21.87	Oakleaf specific	0	21.41	Oakleaf specific	536	-	-	-	-		PvOAK_up4	PvOAK_up183
PvOAK_up183	0	21.87	Oakleaf specific	0	37.88	Oakleaf specific	123	hypothetical protein M569_05861, partial [Genlisea aurea]	EPS68905	Cyclin family protein	AT1G20590.1	cyclin isoform 2	PvOAK_up393	PvOAK_up55
PvOAK_up306	0	21.87	Oakleaf specific	0	32.94	Oakleaf specific	519	-	-	-	-		PvOAK_up121	PvOAK_up185
PvOAK_up87	0	21.87	Oakleaf specific	0	131.75	Oakleaf specific	2726	-	-	-	-		PvOAK_up172	PvOAK_up73
PvOAK_up437	0	21.87	Oakleaf specific	0	149.86	Oakleaf specific	642	unnamed protein product [Vitis vinifera]	CBI40170	Terpenoid cyclases/Protein prenyltransferases superfamily	AT3G25810.1	myrcene chloroplastic-like	PvOAK_up36	PvOAK_up187
PvOAK_up400	0	21.87	Oakleaf specific	1.1	57.64	5.71	227	-	-	-	-		PvOAK_up402	PvOAK_up188
PvOAK_up368	0	21.87	Oakleaf specific	1.1	44.47	5.34	797	-	-	-	-		PvOAK_up146	PvOAK_up279
PvOAK_up492	0	21.87	Oakleaf specific	1.1	39.52	5.17	761	-	-	-	-		PvOAK_up176	PvOAK_up190
PvOAK_up93	0	21.87	Oakleaf specific	13.18	187.74	3.83	1039	-	-	-	-		PvOAK_up240	PvOAK_up191
PvOAK_up91	0	21.87	Oakleaf specific	8.79	70.81	3.01	1391	-	-	-	-		PvOAK_up463	PvOAK_up192
PvOAK_up436	0	21.87	Oakleaf specific	3.3	26.35	3	147	-	-	-	-		PvOAK_up511	PvOAK_up193
PvOAK_up29	0	21.87	Oakleaf specific	5.49	29.64	2.43	1409	PREDICTED: F-box protein At3g07870-like [Solanum tuberosum]	XP_006348773	F-box and associated interaction domains-containing protein	AT3G07870.1		PvOAK_up177	PvOAK_up194
PvOAK_up384	0	21.87	Oakleaf specific	8.79	41.17	2.23	577	PREDICTED: disease resistance protein At4g27190-like [Citrus sinensis]	XP_006471150	-	-	disease resistance gene NBS-LRR family protein	PvOAK_up242	PvOAK_up195
PvOAK_up422	0	21.87	Oakleaf specific	9.89	41.17	2.06	609	-	-	-	-		PvOAK_up30	PvOAK_up196
PvOAK_up135	4.81	16433.3	11.74	410.84	1933.41	2.23	1276	pathogenesis-related protein 5, partial [Elettaria cardamomum]	AFV46360	osmotin 34	AT4G11650.1	thaumatin-like protein	PvOAK_up130	PvOAK_up197
PvOAK_up31	0.53	1511.39	11.47	47.24	1249.97	4.73	659	uncharacterized protein LOC100500046 [Glycine max]	NP_001236087	Translation protein SH3-like family protein	AT1G09690.1		PvOAK_up321	PvOAK_up198
PvOAK_up89	21.91	57335.7	11.35	9.89	8385.8	9.73	887	-	-	-	-		PvOAK_up343	PvOAK_up357
PvOAK_up88	0.53	886.91	10.7	0	311.26	Oakleaf specific	405	AF227979_1 40S ribosomal protein S16 [Euphorbia esula]	AAF34799	Ribosomal protein S5 domain 2-like superfamily protein	AT5G18380.3	40s ribosomal protein s16-like	PvOAK_up86	PvOAK_up199
PvOAK_up382	0.53	736.26	10.43	3.3	746.03	7.82	2119	PREDICTED: sterol 3-beta-glucosyltransferase-like [Cucumis sativus]	XP_004152017	UDP-Glycosyltransferase superfamily protein	AT3G07020.2	transferring glycosyl	PvOAK_up85	PvOAK_up142
PvOAK_up104	0.53	731.4	10.42	8.79	144.92	4.04	1477	hypothetical protein CICLE_v10026973mg [Citrus clementina]	XP_006426455	Protein of Unknown Function (DUF239)	AT5G18460.1		PvOAK_up46	PvOAK_up201
PvOAK_up113	0.53	473.83	9.79	1.1	69.17	5.98	1167	cinnamyl alcohol dehydrogenase [Camellia sinensis]	ADO51749	NAD(P)-binding Rossmann-fold superfamily protein	AT1G51410.1	cinnamyl alcohol dehydrogenase	PvOAK_up280	PvOAK_up202
PvOAK_up158	0.53	408.22	9.58	1.1	270.08	7.94	226	PREDICTED: beta-glucosidase 12-like [Vitis vinifera]	XP_002285582	beta glucosidase 17	AT2G44480.2	low quality protein: beta-glucosidase 12-like	PvOAK_up199	PvOAK_up203
PvOAK_up260	1.07	626.91	9.2	3.3	204.21	5.95	1621	PREDICTED: uncharacterized protein LOC100805509 isoform X4 [Glycine max]	XP_006585203	-	-		PvOAK_up70	PvOAK_up204
PvOAK_up320	0.53	277.01	9.02	1088.61	6401.34	2.56	824	putative H+-transporting two-sector ATPase [Olea europaea]	CAQ17044	ATP synthase subunit 1	ATMG01190.1		PvOAK_up200	PvOAK_up205
PvOAK_up142	0.53	201.68	8.56	6.59	248.68	5.24	1552	hypothetical protein POPTR_0013s01730g [Populus trichocarpa]	XP_006375746	-	-		PvOAK_up201	PvOAK_up206
PvOAK_up471	0.53	194.39	8.51	34.05	210.8	2.63	2070	disease resistance protein [Solanum lycopersicum var. cerasiforme]	AAC78591	Protein kinase family protein with leucine-rich repeat domain	AT1G35710.1		PvOAK_up238	PvOAK_up207
PvOAK_up429	0.53	177.38	8.37	6.59	82.34	3.64	1401	-	-	-	-		PvOAK_up236	PvOAK_up208
PvOAK_up390	0.53	177.38	8.37	19.77	143.28	2.86	353	-	-	-	-		PvOAK_up247	PvOAK_up367
PvOAK_up421	2.14	682.8	8.32	3.3	80.7	4.61	363	Leucine-rich repeat family protein / protein kinase family protein	XP_003637569	Leucine-rich repeat receptor-like protein kinase family protein	AT4G08850.1	leucine-rich repeat family protein protein kinase family protein	PvOAK_up18	PvOAK_up210
PvOAK_up241	0.53	155.51	8.18	0	149.86	Oakleaf specific	861	PREDICTED: 11-oxo-beta-amyrin 30-oxidase-like isoform X2	XP_006477950	cytochrome P450, family 72, subfamily A, polypeptide 8	AT3G14620.1	cytochrome p450 subunit cyp72a13	PvOAK_up155	PvOAK_up211
PvOAK_up438	1.6	447.1	8.12	42.84	434.77	3.34	2973	PREDICTED: LRR receptor-like serine/threonine-protein kinase GSO2-like	XP_002267585	receptor like protein 38	AT3G23120.1		PvOAK_up1	PvOAK_up212
PvOAK_up48	0.53	145.79	8.09	7.69	227.27	4.89	318	hypothetical protein CICLE_v10032237mg [Citrus clementina]	XP_006438262	MAK16 protein-related	AT1G23280.1		PvOAK_up165	PvOAK_up213
PvOAK_up176	1.6	427.66	8.06	25.27	281.61	3.48	1493	G-type lectin S-receptor-like serine/threonine-protein kinase	XP_004234262	S-locus lectin protein kinase family protein	AT1G61370.1	S-locus-specific glycoprotein	PvOAK_up133	PvOAK_up214
PvOAK_up353	0.53	136.07	7.99	1.1	23.06	4.39	608	-	-	-	-		PvOAK_up329	PvOAK_up215
PvOAK_up425	1.6	403.36	7.97	1.1	34.58	4.98	672	Receptor-like protein kinase [Medicago truncatula]	XP_003589790	Leucine-rich repeat receptor-like protein kinase family protein	AT4G08850.2	receptor protein kinase-like protein	PvOAK_up553	PvOAK_up244
PvOAK_up224	0.53	131.21	7.94	1.1	29.64	4.75	822	unnamed protein product [Vitis vinifera]	CBI14851	cysteine-rich RLK (RECEPTOR-like protein kinase) 19	AT4G23270.1	cysteine-rich receptor-like protein kinase 35-like	PvOAK_up331	PvOAK_up217
PvOAK_up14	0.53	128.78	7.91	7.69	174.57	4.5	2003	hypothetical protein [Prunus persica]	ABJ96383	cysteine-rich RLK (RECEPTOR-like protein kinase) 8	AT4G23160.1	uncharacterized protein tcm_042330	PvOAK_up59	PvOAK_up218
PvOAK_up375	0.53	123.92	7.86	2.2	177.86	6.34	934	PREDICTED: uncharacterized protein LOC102626009 [Citrus sinensis]	XP_006475271	-	-		PvOAK_up381	PvOAK_up219
PvOAK_up488	1.07	245.42	7.84	60.42	1006.23	4.06	719	probable isoaspartyl peptidase/L-asparaginase 2-like [Fragaria vesca subsp. vesca]	XP_004291067	N-terminal nucleophile aminohydrolases superfamily	AT3G16150.1	probable isoaspartyl peptidase l-asparaginase 2-like	PvOAK_up470	PvOAK_up220
PvOAK_up420	0.53	119.06	7.8	0	225.62	Oakleaf specific	491	hypothetical protein VITISV_012059 [Vitis vinifera]	CAN60829	cysteine-rich RLK (RECEPTOR-like protein kinase) 8	AT4G23160.1	retroelement pol polyprotein	PvOAK_up414	PvOAK_up221
PvOAK_up12	5.88	1270.83	7.76	0	416.66	Oakleaf specific	1884	cytochrome P450, putative [Ricinus communis]	XP_002528647	cytochrome P450, family 76, subfamily G, polypeptide 1	AT3G52970.2	cyp76a26-like protein	PvOAK_up416	PvOAK_up272
PvOAK_up65	0.53	111.77	7.71	4.39	51.05	3.54	507	PREDICTED: LRR receptor-like serine/threonine-protein kinase GSO2-like	XP_002267585	receptor like protein 6	AT1G45616.1		PvOAK_up48	PvOAK_up223
PvOAK_up42	0.53	104.49	7.61	0	100.46	Oakleaf specific	1112	PREDICTED: ferritin-3, chloroplastic [Vitis vinifera]	XP_002268054	ferritin 3	AT3G56090.1	ferritin- chloroplastic	PvOAK_up523	PvOAK_up224
PvOAK_up385	0.53	104.49	7.61	2.2	24.7	3.49	1195	kinase, putative [Ricinus communis]	XP_002513972	Wall-associated kinase family protein	AT1G16260.2	wall-associated receptor kinase-like 1-like	PvOAK_up64	PvOAK_up225
PvOAK_up98	1.6	306.17	7.58	3.3	23.06	2.81	939	SMT_COPJA RecName: Full=(S)-scoulerine 9-O-methyltransferase	Q39522	O-methyltransferase 1	AT5G54160.1	-scoulerine 9-o-methyltransferase	PvOAK_up455	PvOAK_up226
PvOAK_up480	0.53	102.06	7.58	21.97	113.63	2.37	2095	PREDICTED: uncharacterized membrane protein At3g27390-like	XP_006357684	unknown protein: vegetative to reproductive phase mersitem transition	AT4G12680.1		PvOAK_up368	PvOAK_up227
PvOAK_up231	9.62	1819.99	7.56	117.54	634.04	2.43	1002	PREDICTED: endo-1,3;1,4-beta-D-glucanase-like [Solanum tuberosum]	XP_006339416	alpha/beta-Hydrolases superfamily protein	AT3G23570.1	endo- -beta-d-glucanase-like	PvOAK_up2	PvOAK_up228
PvOAK_up473	3.21	592.89	7.53	17.58	166.33	3.24	2409	PREDICTED: receptor-like protein 12-like [Vitis vinifera]	XP_002267546	receptor like protein 12	AT1G71400.1		PvOAK_up534	PvOAK_up230
PvOAK_up228	0.53	97.2	7.51	3.3	21.41	2.7	107	PREDICTED: uncharacterized oxidoreductase At4g09670-like [Cicer arietinum]	XP_004489900	Oxidoreductase family protein	AT4G09670.1	uncharacterized oxidoreductase at4g09670-like	PvOAK_up350	PvOAK_up231
PvOAK_up276	3.74	673.08	7.49	1.1	416.66	8.57	437	-	-	-	-		PvOAK_up220	PvOAK_up232
PvOAK_up240	1.07	191.96	7.49	1.1	154.8	7.14	1491	PREDICTED: uncharacterized protein LOC101219116 [Cucumis sativus]	XP_004149494	-	-		PvOAK_up287	PvOAK_up233
PvOAK_up122	0.53	94.77	7.47	0	167.98	Oakleaf specific	1609	-	-	-	-		PvOAK_up325	PvOAK_up234
PvOAK_up10	11.22	1951.2	7.44	26.36	192.68	2.87	1264	PREDICTED: DNA-damage-repair/toleration protein DRT102-like isoform 2	XP_003633653	DNA-damage-repair/toleration protein (DRT102)	AT3G04880.1	DNA-damage-repair toleration protein	PvOAK_up81	PvOAK_up235
PvOAK_up155	1.6	269.72	7.39	1.1	265.14	7.92	1664	PREDICTED: sucrose-phosphatase 1 [Vitis vinifera]	XP_002269810	Sucrose-6F-phosphate phosphohydrolase family protein	AT2G35840.3	sucrose-phosphatase 1 isoform 1	PvOAK_up234	PvOAK_up236
PvOAK_up221	1.07	179.81	7.39	2.2	64.23	4.87	997	PREDICTED: uncharacterized protein LOC101296744 [Fragaria vesca subsp. vesca]	XP_004292267	hAT dimerisation domain-containing protein / transposase-related	AT5G33406.1	uncharacterized protein loc101296744	PvOAK_up10	PvOAK_up237
PvOAK_up504	0.53	87.48	7.35	1.1	46.11	5.39	1217	PREDICTED: uncharacterized protein LOC102607212 isoform X5 [Citrus sinensis]	XP_006491977	-	-		PvOAK_up79	PvOAK_up238
PvOAK_up132	1.07	172.52	7.33	0	97.16	Oakleaf specific	1781	class S F-box protein [Nicotiana alata]	ABR18786	F-box and associated interaction domains-containing protein	AT4G12560.2		PvOAK_up80	PvOAK_up239
PvOAK_up81	2.14	342.61	7.32	1.1	299.73	8.09	384	hypothetical protein MIMGU_mgv11b014755mg [Mimulus guttatus]	EYU44630	Ribosomal protein S7e family protein	AT3G02560.2	40s ribosomal protein s7-like	PvOAK_up119	PvOAK_up240
PvOAK_up339	0.53	85.05	7.31	148.3	4085.85	4.78	2230	AC008263_1 Identical to gb	AAD55270	thaumatin-like protein 3	AT1G75030.1		PvOAK_up32	PvOAK_up241
PvOAK_up105	1.07	165.23	7.27	24.17	128.45	2.41	3678	U-box domain-containing protein 42, putative [Theobroma cacao]	XP_007014823	Transducin/WD40 repeat-like superfamily protein	AT3G06880.2		PvOAK_up506	PvOAK_up242
PvOAK_up312	0.53	82.62	7.27	6.59	88.93	3.75	1542	-	-	-	-		PvOAK_up241	PvOAK_up243
PvOAK_up84	0.53	82.62	7.27	4.39	55.99	3.67	898	-	-	-	-		PvOAK_up469	PvOAK_up216
PvOAK_up149	2.67	393.64	7.2	5.49	77.4	3.82	799	-	-	-	-		PvOAK_up305	PvOAK_up245
PvOAK_up225	0.53	77.76	7.18	0	70.81	Oakleaf specific	479	-	-	-	-		PvOAK_up496	PvOAK_up246
PvOAK_up501	0.53	72.9	7.09	1.1	167.98	7.26	1677	polyprotein [Primula vulgaris]	ABD78322	-	-	uncharacterized protein loc102663276	PvOAK_up90	PvOAK_up247
PvOAK_up397	0.53	72.9	7.09	3.3	32.94	3.32	574	-	-	-	-		PvOAK_up14	PvOAK_up248
PvOAK_up215	1.07	140.93	7.04	5.49	34.58	2.65	501	hypothetical protein PHAVU_005G133000g [Phaseolus vulgaris]	XP_007150177	alpha carbonic anhydrase 4	AT4G20990.1		PvOAK_up89	PvOAK_up249
PvOAK_up8	4.28	546.73	7	5.49	317.84	5.85	1416	PREDICTED: secologanin synthase [Vitis vinifera]	XP_002263609	cytochrome P450, family 72, subfamily A, polypeptide 14	AT3G14680.1	cytochrome p450 family protein	PvOAK_up341	PvOAK_up250
PvOAK_up16	0.53	68.04	6.99	1.1	26.35	4.58	882	-	-	-	-		PvOAK_up376	PvOAK_up251
PvOAK_up378	1.6	196.82	6.94	23.07	339.25	3.88	2381	PREDICTED: heat shock 70 kDa protein-like isoform X1 [Glycine max]	XP_003549537	heat shock protein 70B	AT1G16030.1	heat shock 70 kDa	PvOAK_up448	PvOAK_up252
PvOAK_up253	1.6	194.39	6.92	19.77	161.39	3.03	1257	Receptor like protein 6, putative [Theobroma cacao]	XP_007020573	Leucine-rich repeat receptor-like protein kinase family protein	AT4G08850.2		PvOAK_up144	PvOAK_up463
PvOAK_up49	5.34	641.49	6.91	2.2	408.42	7.54	4910	hypothetical protein POPTR_0007s10350g [Populus trichocarpa]	XP_006380674	Auxin-responsive GH3 family protein	AT2G23170.1	probable indole-3-acetic acid-amido synthetase -like	PvOAK_up125	PvOAK_up255
PvOAK_up13	0.53	63.18	6.89	5.49	51.05	3.22	847	hypothetical protein CICLE_v10005781mg [Citrus clementina]	XP_006421069	Protein of unknown function (DUF1264)	AT1G05510.1	uncharacterized protein loc101262752	PvOAK_up106	PvOAK_up256
PvOAK_up479	3.74	437.38	6.87	65.91	415.01	2.65	1778	hypothetical protein POPTR_0011s03780g [Populus trichocarpa]	XP_002317261	F-box and associated interaction domains-containing protein	AT1G50870.1		PvOAK_up42	PvOAK_up257
PvOAK_up457	0.53	60.75	6.83	4.39	42.82	3.28	897	PREDICTED: receptor-like protein 12-like [Vitis vinifera]	XP_002267388	receptor like protein 12	AT1G71400.1		PvOAK_up495	PvOAK_up258
PvOAK_up246	3.74	408.22	6.77	454.78	1995.99	2.13	1344	PREDICTED: peroxidase 72-like [Solanum tuberosum]	XP_006346979	Peroxidase superfamily protein	AT5G66390.1	peroxidase 72-like	PvOAK_up250	PvOAK_up259
PvOAK_up140	0.53	58.32	6.77	0	88.93	Oakleaf specific	439	-	-	-	-		PvOAK_up519	PvOAK_up260
PvOAK_up369	0.53	58.32	6.77	1.1	23.06	4.39	1435	probable LRR receptor-like serine/threonine-protein kinase At3g47570-like	XP_003633210	EF-TU receptor	AT5G20480.1	probable lrr receptor-like serine threonine-protein kinase	PvOAK_up413	PvOAK_up261
PvOAK_up194	2.67	286.73	6.75	2.2	49.41	4.49	1331	hypothetical protein PRUPE_ppa008163mg [Prunus persica]	XP_007222412	NAD(P)-linked oxidoreductase superfamily protein	AT1G60730.1	NAD -linked oxidoreductase superfamily protein	PvOAK_up231	PvOAK_up262
PvOAK_up359	36.34	3683.71	6.66	60.42	307.96	2.35	1261	hypothetical protein PRUPE_ppa018225mg, partial [Prunus persica]	XP_007212652	Glycosyl hydrolase superfamily protein	AT4G16260.1	beta- -glucanase	PvOAK_up8	PvOAK_up263
PvOAK_up5	2.14	216.26	6.66	2.2	26.35	3.58	869	WRKY transcription factor 57.1 [Jatropha curcas]	AGQ04251	WRKY DNA-binding protein 70	AT3G56400.1		PvOAK_up224	PvOAK_up264
PvOAK_up11	1.07	104.49	6.61	16.48	83.99	2.35	5416	hypothetical protein PHAVU_002G148300g [Phaseolus vulgaris]	XP_007158380	dicarboxylate carrier 2	AT4G24570.1	mitochondrial uncoupling protein 5-like	PvOAK_up244	PvOAK_up265
PvOAK_up121	0.53	51.03	6.58	0	23.06	Oakleaf specific	1349	hypothetical protein VITISV_043372 [Vitis vinifera]	CAN73998	cysteine-rich RLK (RECEPTOR-like protein kinase) 8	AT4G23160.1	cysteine-rich rlk (receptor-like protein kinase) 8	PvOAK_up542	PvOAK_up266
PvOAK_up157	0.53	51.03	6.58	6.59	31.29	2.25	440	hypothetical protein CICLE_v10023586mg, partial [Citrus clementina]	XP_006442266	receptor like protein 11	AT1G71390.1		PvOAK_up336	PvOAK_up92
PvOAK_up198	2.14	187.1	6.45	19.77	329.37	4.06	1898	NADP-dependent malic enzyme [Cucurbita pepo]	AAG23801	NADP-malic enzyme 2	AT5G11670.1		PvOAK_up379	PvOAK_up268
PvOAK_up440	2.14	182.24	6.41	3.3	255.26	6.28	1769	-	-	-	-		PvOAK_up460	PvOAK_up269
PvOAK_up60	1.6	136.07	6.41	3.3	143.28	5.44	326	-	-	-	-		PvOAK_up479	PvOAK_up270
PvOAK_up272	1.6	136.07	6.41	4.39	29.64	2.75	347	-	-	-	-		PvOAK_up420	PvOAK_up273
PvOAK_up106	1.07	87.48	6.35	3.3	44.47	3.75	1150	PREDICTED: probable LRR receptor-like serine/threonine-protein kinase	XP_002270207	Leucine-rich repeat protein kinase family protein	AT3G47570.1	probable lrr receptor-like serine threonine-protein kinase	PvOAK_up209	PvOAK_up274
PvOAK_up435	0.53	43.74	6.35	1.1	136.69	6.96	2183	PREDICTED: transcription factor ASG4-like [Setaria italica]	XP_004964289	Homeodomain-like superfamily protein	AT5G52660.2	homeodomain-like superfamily protein isoform partial	PvOAK_up25	PvOAK_up275
PvOAK_up244	0.53	43.74	6.35	3.3	24.7	2.91	2605	hypothetical protein VITISV_039158 [Vitis vinifera]	CAN81355	Retrotransposon gag protein	AT1G21280.1	polyprotein	PvOAK_up538	PvOAK_up276
PvOAK_up294	2.67	213.83	6.32	15.38	406.77	4.73	1481	Alpha/beta-Hydrolases superfamily protein [Theobroma cacao]	XP_007027719	alpha/beta-Hydrolases superfamily protein	AT2G36290.1		PvOAK_up141	PvOAK_up277
PvOAK_up237	1.07	85.05	6.31	0	26.35	Oakleaf specific	140	unnamed protein product [Vitis vinifera]	CBI35097	receptor like protein 53	AT5G27060.1	probable leucine-rich repeat receptor-like protein kinase	PvOAK_up145	PvOAK_up278
PvOAK_up441	6.41	502.99	6.29	5.49	113.63	4.37	1814	Nodulin MtN21 /EamA transporter family protein [Theobroma cacao]	XP_007031406	nodulin MtN21 /EamA-like transporter family protein	AT5G40240.1		PvOAK_up533	PvOAK_up189
PvOAK_up145	2.14	167.66	6.29	70.3	477.59	2.76	916	beta-primeverosidase [Camellia sinensis]	BAC78656	beta glucosidase 17	AT2G44480.1	beta-glucosidase 12-like isoform 1	PvOAK_up536	PvOAK_up280
PvOAK_up373	0.53	41.31	6.27	1.1	26.35	4.58	420	-	-	-	-		PvOAK_up167	PvOAK_up281
PvOAK_up120	6.41	490.84	6.26	13.18	502.29	5.25	5491	AC079281_8 unknown protein [Arabidopsis thaliana]	AAG50806	DNAse I-like superfamily protein	AT1G43760.1	non-ltr retroelement reverse transcriptase	PvOAK_up76	PvOAK_up471
PvOAK_up476	1.6	121.49	6.24	41.74	209.15	2.32	3474	-	-	-	-		PvOAK_up99	PvOAK_up383
PvOAK_up9	9.09	682.8	6.23	8.79	634.04	6.17	1759	Cellulose synthase-like protein D3 [Morus notabilis]	EXB29156	cellulose synthase-like D3	AT3G03050.1	cellulose synthase-like protein d2	PvOAK_up239	PvOAK_up284
PvOAK_up152	4.28	320.75	6.23	8.79	149.86	4.09	1717	-	-	-	-		PvOAK_up427	PvOAK_up285
PvOAK_up78	1.07	80.19	6.23	1.1	49.41	5.49	553	PREDICTED: uncharacterized protein LOC101294838	XP_004295996	hAT transposon superfamily protein	AT1G43260.1	uncharacterized protein loc101294838	PvOAK_up447	PvOAK_up286
PvOAK_up195	14.43	1066.72	6.21	26.36	243.73	3.21	2347	unnamed protein product [Vitis vinifera]	CBI20393	Protein of unknown function (DUF594)	AT5G45530.1		PvOAK_up184	PvOAK_up287
PvOAK_up370	1.07	77.76	6.18	4.39	42.82	3.28	355	LRR receptor-like serine/threonine-protein kinase FLS2-like	XP_004240621	Leucine-rich receptor-like protein kinase family protein	AT1G72300.1	probable lrr receptor-like serine threonine-protein kinase	PvOAK_up112	PvOAK_up288
PvOAK_up379	2.67	191.96	6.17	6.59	380.42	5.85	1482	PIF-like protein [Medicago truncatula]	XP_003596808	unknown protein	AT5G05800.2		PvOAK_up303	PvOAK_up289
PvOAK_up128	2.67	191.96	6.17	35.15	247.03	2.81	3101	-	-	-	-		PvOAK_up304	PvOAK_up290
PvOAK_up449	8.02	563.73	6.14	46.14	238.79	2.37	823	hypothetical protein PRUPE_ppa018374mg, partial [Prunus persica]	XP_007217600	wall-associated kinase 2	AT1G21270.1	wall-associated kinase family protein	PvOAK_up50	PvOAK_up291
PvOAK_up394	4.28	301.31	6.14	8.79	36.23	2.04	2007	hypothetical protein MIMGU_mgv1a018821mg [Mimulus guttatus]	EYU19619	phosphate transporter 1;7	AT3G54700.1	inorganic phosphate transporter 1-11-like	PvOAK_up453	PvOAK_up292
PvOAK_up452	0.53	36.45	6.09	31.86	2017.4	5.98	1520	PREDICTED: peroxidase 24-like [Citrus sinensis]	XP_006489185	Peroxidase superfamily protein	AT2G39040.1	-	PvOAK_up307	PvOAK_up385
PvOAK_up487	0.53	36.45	6.09	4.39	179.51	5.35	3364	-	-	-	-	-	PvOAK_up322	PvOAK_up53
PvOAK_up387	0.53	36.45	6.09	2.2	28	3.67	1427	RNA-directed DNA polymerase-related protein [Arabidopsis thaliana]	NP_189068	RNA-directed DNA polymerase related protein	AT3G24255.1	-	PvOAK_up347	PvOAK_up295
PvOAK_up356	1.6	104.49	6.03	113.14	658.74	2.54	929	PREDICTED: uncharacterized protein LOC102630261 [Citrus sinensis]	XP_006483484	unknown protein	AT4G31830.1	-	PvOAK_up458	PvOAK_up296
PvOAK_up403	22.98	1409.34	5.94	10.98	209.15	4.25	558	NAD(P)-linked oxidoreductase superfamily protein [Theobroma cacao]	XP_007034105	NAD(P)-linked oxidoreductase superfamily protein	AT1G60710.1	aldo keto	PvOAK_up186	PvOAK_up297
PvOAK_up302	17.1	1047.28	5.94	69.2	1118.22	4.01	1344	1-aminocyclopropane-1-carboxylate oxidase homolog 1-like	XP_004236932	2-oxoglutarate / Fe(II)-dependent oxygenase superfamily	AT5G59530.1	1-aminocyclopropane-1-carboxylate oxidase homolog 4-like	PvOAK_up96	PvOAK_up298
PvOAK_up139	2.14	131.21	5.94	5.49	210.8	5.26	338	-	-	-	-	-	PvOAK_up16	PvOAK_up299
PvOAK_up4	2.67	157.94	5.89	7.69	123.51	4.01	1387	Geraniol 8-hydroxylase; Cytochrome P450 76B6;Geraniol 10-hydroxylase	Q8VWZ7	cytochrome P450, family 76, subfamily C, polypeptide 3	AT2G45580.1	geraniol 8-hydroxylase-like	PvOAK_up97	PvOAK_up300
PvOAK_up76	0.53	31.59	5.89	2.2	64.23	4.87	611	-	-	-	-	-	PvOAK_up111	PvOAK_up301
PvOAK_up129	41.69	2417.74	5.86	46.14	1518.4	5.04	2043	Cytochrome P450 [Theobroma cacao]	XP_007020549	cytochrome P450, family 71 subfamily B, polypeptide 7	AT1G13110.1	cytochrome p450	PvOAK_up256	PvOAK_up302
PvOAK_up138	8.02	459.25	5.84	1.1	2114.57	10.91	931	PREDICTED: uncharacterized oxidoreductase At4g09670-like	XP_004237850	Oxidoreductase family protein	AT4G09670.1	-	PvOAK_up75	PvOAK_up303
PvOAK_up184	9.09	505.42	5.8	25.27	105.4	2.06	1457	PREDICTED: abscisic acid 8'-hydroxylase 4 [Vitis vinifera]	XP_002282788	cytochrome P450, family 707, subfamily A, polypeptide 4	AT3G19270.1	abscisic acid 8 -hydroxylase 3	PvOAK_up11	PvOAK_up304
PvOAK_up86	1.6	87.48	5.77	15.38	72.46	2.24	188	-	-	-	-	-	PvOAK_up24	PvOAK_up305
PvOAK_up362	0.53	29.16	5.77	1.1	28	4.67	1515	hypothetical protein CICLE_v10003979mg, partial [Citrus clementina]	XP_006431535	glutathione S-transferase THETA 3	AT5G41220.1	-	PvOAK_up407	PvOAK_up306
PvOAK_up273	0.53	29.16	5.77	4.39	87.28	4.31	1288	PREDICTED: uncharacterized protein At1g28695-like [Solanum tuberosum]	XP_006358182	Nucleotide-diphospho-sugar transferase family protein	AT1G28710.3	-	PvOAK_up195	PvOAK_up307
PvOAK_up386	0.53	29.16	5.77	6.59	41.17	2.64	459	PLAC8 family protein [Theobroma cacao]	XP_007036477	PLAC8 family protein	AT1G49030.1	-	PvOAK_up194	PvOAK_up308
PvOAK_up465	3.21	170.09	5.73	3.3	34.58	3.39	644	PREDICTED: spermine synthase-like [Solanum tuberosum]	XP_006350569	spermidine synthase 3	AT5G53120.5	spermine synthase	PvOAK_up490	PvOAK_up309
PvOAK_up428	1.07	55.89	5.71	0	75.76	Oakleaf specific	332	-	-	-	-	-	PvOAK_up430	PvOAK_up310
PvOAK_up415	2.67	138.5	5.7	7.69	77.4	3.33	3323	-	-	-	-	-	PvOAK_up283	PvOAK_up480
PvOAK_up213	7.48	381.49	5.67	1.1	49.41	5.49	349	hypothetical protein L484_001904 [Morus notabilis]	EXB53630	Tetratricopeptide repeat (TPR)-like superfamily protein	AT3G05625.1	tetratricopeptide repeat-like superfamily protein	PvOAK_up83	PvOAK_up348
PvOAK_up35	2.14	106.92	5.64	16.48	90.58	2.46	709	PREDICTED: LRR receptor-like serine/threonine-protein kinase GSO2-like	XP_002267585	receptor like protein 6	AT1G45616.1	-	PvOAK_up21	PvOAK_up311
PvOAK_up311	1.07	53.46	5.64	0	23.06	Oakleaf specific	580	-	-	-	-	-	PvOAK_up40	PvOAK_up312
PvOAK_up456	1.07	53.46	5.64	13.18	322.78	4.61	702	PREDICTED: centrosomal protein of 128 kDa-like [Oryza brachyantha]	XP_006645454	XH/XS domain-containing protein	AT1G80790.1	-	PvOAK_up128	PvOAK_up314
PvOAK_up486	2.67	128.78	5.59	15.38	306.32	4.32	3889	hypothetical protein VITISV_042489 [Vitis vinifera]	CAN71445	cysteine-rich RLK (RECEPTOR-like protein kinase) 8	AT4G23160.1	copia-type polyprotein	PvOAK_up503	PvOAK_up315
PvOAK_up30	1.07	51.03	5.58	5.49	39.52	2.85	456	MAP KINASE KINASE 4 family protein [Populus trichocarpa]	XP_006379405	MAP kinase kinase 5	AT3G21220.1	map kinase kinase 4 family protein	PvOAK_up423	PvOAK_up316
PvOAK_up17	5.88	274.58	5.55	6.59	79.05	3.58	1098	hypothetical protein MIMGU_mgv1a010705mg [Mimulus guttatus]	EYU42078	senescence-associated gene 29	AT5G13170.1	bidirectional sugar transporter n3-like	PvOAK_up426	PvOAK_up317
PvOAK_up201	1.6	75.33	5.55	0	131.75	Oakleaf specific	1168	PREDICTED: mitochondrial protein AtMg00810-like [Fragaria vesca subsp. vesca]	XP_004306286	cysteine-rich RLK (RECEPTOR-like protein kinase) 8	AT4G23160.1	uncharacterized mitochondrial protein g00810-like	PvOAK_up467	PvOAK_up318
PvOAK_up287	1.6	75.33	5.55	9.89	51.05	2.37	1190	tau class glutathione transferase GSTU26 [Populus trichocarpa]	ADB11358	glutathione S-transferase TAU 8	AT3G09270.1	probable glutathione s-transferase-like	PvOAK_up493	PvOAK_up319
PvOAK_up64	2.14	99.63	5.54	13.18	158.1	3.58	1594	PREDICTED: receptor-like protein 12-like [Vitis vinifera]	XP_002267388	receptor like protein 12	AT1G71400.1	-	PvOAK_up494	PvOAK_up320
PvOAK_up114	1.6	72.9	5.51	0	88.93	Oakleaf specific	300	PREDICTED: uncharacterized protein LOC100852669, partial [Vitis vinifera]	XP_003635604	-	-	-	PvOAK_up516	PvOAK_up321
PvOAK_up254	0.53	24.3	5.51	2.2	24.7	3.49	434	PREDICTED: uncharacterized protein LOC100854178, partial [Vitis vinifera]	XP_003635668	zinc knuckle (CCHC-type) family protein	AT4G00980.1	uncharacterized protein partial	PvOAK_up17	PvOAK_up322
PvOAK_up101	2.67	116.63	5.45	3.3	215.74	6.03	887	glutathione S-transferase for anthocyanin accumulation [Cyclamen]	BAM14584	glutathione S-transferase F11	AT3G03190.1	glutathione s-transferase	PvOAK_up444	PvOAK_up323
PvOAK_up25	1.07	46.17	5.43	0	34.58	Oakleaf specific	277	-	-	-	-	-	PvOAK_up342	PvOAK_up324
PvOAK_up491	1.07	43.74	5.35	8.79	167.98	4.26	922	ATP binding protein, putative [Ricinus communis]	XP_002517441	P-loop containing nucleoside triphosphate hydrolases superfamily	AT3G28580.1	ATP binding	PvOAK_up191	PvOAK_up325
PvOAK_up398	1.07	43.74	5.35	14.28	93.87	2.72	2173	hypothetical protein PRUPE_ppa025489mg [Prunus persica]	XP_007206782	Calcium-dependent lipid-binding (CaLB domain) family protein	AT3G55470.2		PvOAK_up192	PvOAK_up326
PvOAK_up20	0.53	21.87	5.35	0	105.4	Oakleaf specific	1101	PREDICTED: U-box domain-containing protein 4-like [Solanum tuberosum]	XP_006356861	ARM repeat superfamily protein	AT3G01400.1	U-box domain-containing protein 4-like	PvOAK_up193	PvOAK_up327
PvOAK_up144	0.53	21.87	5.35	18.67	95.52	2.35	1625	-	-	-	-	-	PvOAK_up274	PvOAK_up328
PvOAK_up381	2.14	85.05	5.31	3.3	29.64	3.17	493	-	-	-	-	-	PvOAK_up132	PvOAK_up330
PvOAK_up279	5.88	228.41	5.28	39.55	228.91	2.53	1214	Receptor like protein 53, putative [Theobroma cacao]	XP_007021741	receptor like protein 24	AT2G33020.1	-	PvOAK_up310	PvOAK_up147
PvOAK_up236	2.14	82.62	5.27	8.79	36.23	2.04	897	PREDICTED: uncharacterized protein LOC101209719 [Cucumis sativus]	XP_004148603	unknown protein	AT2G21820.1	-	PvOAK_up204	PvOAK_up332
PvOAK_up324	1.07	41.31	5.27	1.1	37.88	5.11	1294	inorganic pyrophosphatase, putative [Ricinus communis]	XP_002518302	pyrophosphorylase 6	AT5G09650.1	soluble inorganic pyrophosphatase chloroplastic-like	PvOAK_up47	PvOAK_up333
PvOAK_up204	1.07	41.31	5.27	2.2	41.17	4.23	220	-	-	-	-	-	PvOAK_up464	PvOAK_up334
PvOAK_up489	1.07	41.31	5.27	2.2	21.41	3.28	2610	hypothetical protein PRUPE_ppa005488mg [Prunus persica]	XP_007215354	HXXXD-type acyl-transferase family protein	AT5G39080.1	-	PvOAK_up257	PvOAK_up335
PvOAK_up355	4.81	184.67	5.26	0	131.75	Oakleaf specific	2910	Cysteine/Histidine-rich C1 domain family protein, putative [Theobroma cacao]	XP_007029374	Cysteine/Histidine-rich C1 domain family protein	AT4G01930.1	-	PvOAK_up156	PvOAK_up336
PvOAK_up469	1.6	60.75	5.24	49.43	897.54	4.18	1451	-	-	-	-	-	PvOAK_up19	PvOAK_up337
PvOAK_up497	1.6	60.75	5.24	8.79	153.16	4.12	3754	-	-	-	-	-	PvOAK_up520	PvOAK_up338
PvOAK_up478	1.6	60.75	5.24	3.3	28	3.09	1304	1-aminocyclopropane-1-carboxylate synthase [Pelargonium x hortorum]	AAB70885	1-amino-cyclopropane-1-carboxylate synthase 2	AT1G01480.1	1-aminocyclopropane-1-carboxylate synthase	PvOAK_up254	PvOAK_up339
PvOAK_up207	24.05	879.62	5.19	14.28	172.92	3.6	330	hypothetical protein F775_32388 [Aegilops tauschii]	EMT12014	Protein of unknown function, DUF538	AT5G46230.1	-	PvOAK_up38	PvOAK_up340
PvOAK_up304	2.67	97.2	5.18	1.1	123.51	6.81	142	-	-	-	-	-	PvOAK_up104	PvOAK_up341
PvOAK_up96	1.07	38.88	5.18	1.1	28	4.67	930	-	-	-	-	-	PvOAK_up556	PvOAK_up35
PvOAK_up331	1.07	38.88	5.18	8.79	141.63	4.01	264	hypothetical protein POPTR_0008s02920g [Populus trichocarpa]	XP_006379499	phosphate transporter traffic facilitator1	AT3G52190.1	-	PvOAK_up338	PvOAK_up343
PvOAK_up208	5.88	204.11	5.12	3.3	44.47	3.75	191	hypothetical protein MIMGU_mgv11b0121611mg, partial [Mimulus guttatus]	EYU33362	-	-	-	PvOAK_up465	PvOAK_up456
PvOAK_up327	1.07	36.45	5.09	0	62.58	Oakleaf specific	390	hypothetical protein VITISV_020317 [Vitis vinifera]	CAN69701	-	-	transposon en spm sub-class	PvOAK_up7	PvOAK_up56
PvOAK_up396	1.07	36.45	5.09	2.2	83.99	5.26	1322	hypothetical protein VITISV_041073 [Vitis vinifera]	CAN76196	cysteine-rich RLK (RECEPTOR-like protein kinase) 8	AT4G23160.1	cysteine-rich RLK(receptor-like protein kinase) 8	PvOAK_up277	PvOAK_up346
PvOAK_up380	1.07	36.45	5.09	112.05	1409.71	3.65	648	-	-	-	-	-	PvOAK_up552	PvOAK_up329
PvOAK_up372	1.07	36.45	5.09	23.07	141.63	2.62	2387	-	-	-	-	-	PvOAK_up22	PvOAK_up349
PvOAK_up483	1.6	53.46	5.06	7.69	36.23	2.24	1818	hypothetical protein GUITHDRAFT_98660, partial [Guillardia theta CCMP2712]	XP_005819203	-	-	-	PvOAK_up207	PvOAK_up350
PvOAK_up338	27.79	860.18	4.95	8.79	355.72	5.34	1176	hypothetical protein POPTR_0006s26410g [Populus trichocarpa]	XP_002309592	2-oxoglutarate / Fe(II)-dependent oxygenase superfamily	AT1G52820.1	2-oxoglutarate-dependent dioxygenase	PvOAK_up382	PvOAK_up351
PvOAK_up466	2.14	65.61	4.94	2.2	64.23	4.87	946	-	-	-	-	-	PvOAK_up168	PvOAK_up352
PvOAK_up307	8.55	240.56	4.81	6.59	309.61	5.55	1152	Actin depolymerizing factor 5 [Theobroma cacao]	XP_007041872	actin depolymerizing factor 5	AT2G16700.1	actin depolymerizing factor 5	PvOAK_up230	PvOAK_up353
PvOAK_up308	9.09	252.71	4.8	1.1	416.66	8.57	928	hypothetical protein MIMGU_mgv1a001727mg [Mimulus guttatus]	EYU37942	subtilisin-like serine protease 2	AT4G34980.1	subtilisin-like protease-like	PvOAK_up549	PvOAK_up354
PvOAK_up303	6.95	191.96	4.79	4.39	92.22	4.39	2115	-	-	-	-	-	PvOAK_up196	PvOAK_up355
PvOAK_up402	1.6	43.74	4.77	7.69	37.88	2.3	2111	hypothetical protein CICLE_v10024171mg [Citrus clementina]	XP_006441375	Leucine-rich repeat receptor-like protein kinase family protein	AT4G08850.2	-	PvOAK_up229	PvOAK_up356
PvOAK_up285	1.07	29.16	4.77	2.2	93.87	5.42	1923	Uncharacterized protein TCM_021522 [Theobroma cacao]	XP_007026458	zinc ion binding;nucleic acid binding	AT2G01050.1	-	PvOAK_up468	PvOAK_up144
PvOAK_up36	2.14	55.89	4.71	0	46.11	Oakleaf specific	152	-	-	-	-	-	PvOAK_up535	PvOAK_up358
PvOAK_up250	1.07	26.73	4.64	2.2	23.06	3.39	978	hypothetical protein CARUB_v10027989mg [Capsella rubella]	XP_006281813	F-box/RNI-like/FBD-like domains-containing protein	AT4G10400.2	-	PvOAK_up564	PvOAK_up359
PvOAK_up444	6.95	172.52	4.63	9.89	74.11	2.91	1919	Inorganic phosphate transporter 1-4 [Medicago truncatula]	XP_003590758	phosphate transporter 1;3	AT5G43360.1	inorganic phosphate transporter 1-4	PvOAK_up451	PvOAK_up360
PvOAK_up24	2.67	65.61	4.62	3.3	57.64	4.13	1044	Peroxidase 12 precursor, putative [Ricinus communis]	XP_002524316	Peroxidase superfamily protein	AT1G71695.1	peroxidase precursor family protein	PvOAK_up3	PvOAK_up361
PvOAK_up59	4.28	104.49	4.61	14.28	70.81	2.31	639	-	-	-	-	-	PvOAK_up399	PvOAK_up362
PvOAK_up239	1.6	38.88	4.6	6.59	67.52	3.36	746	putative disease resistance gene NBS-LRR family protein [Populus trichocarpa]	XP_006382142	-	-	-	PvOAK_up559	PvOAK_up363
PvOAK_up278	1.6	38.88	4.6	5.49	37.88	2.79	980	PREDICTED: receptor-like protein 12-like [Vitis vinifera]	XP_002267388	receptor like protein 7	AT1G47890.1	-	PvOAK_up215	PvOAK_up364
PvOAK_up446	1.6	38.88	4.6	3.3	21.41	2.7	553	PREDICTED: LRR receptor-like serine/threonine-protein kinase GSO2-like	XP_002267585	receptor like protein 53	AT5G27060.1	-	PvOAK_up246	PvOAK_up365
PvOAK_up340	4.28	102.06	4.58	37.35	195.98	2.39	397	Lipases,hydrolases, acting on ester bonds isoform 3 [Theobroma cacao]	XP_007018412	lipases;hydrolases, acting on ester bonds	AT1G58520.1	uncharacterized membrane protein ylr241w-like	PvOAK_up330	PvOAK_up366
PvOAK_up74	2.14	51.03	4.58	5.49	46.11	3.07	482	-	-	-	-	-	PvOAK_up9	PvOAK_up209
PvOAK_up175	6.95	165.23	4.57	5.49	263.5	5.58	234	-	-	-	-	-	PvOAK_up390	PvOAK_up368
PvOAK_up223	199.36	4675.11	4.55	722.81	3435.35	2.25	526	-	-	-	-	-	PvOAK_up114	PvOAK_up369
PvOAK_up413	10.69	242.99	4.51	0	44.47	Oakleaf specific	1569	Mannose/glucose-specific lectin family protein [Populus trichocarpa]	XP_006372325	Mannose-binding lectin superfamily protein	AT3G16460.2	mannose glucose-specific lectin family protein	PvOAK_up113	PvOAK_up370
PvOAK_up171	3.21	72.9	4.51	5.49	26.35	2.26	3731	F-box and associated interaction domain-containing protein, putative	XP_007026273	F-box and associated interaction domains-containing protein	AT4G12560.2	-	PvOAK_up505	PvOAK_up371
PvOAK_up108	8.55	189.53	4.47	10.98	57.64	2.39	1456	PREDICTED: uncharacterized protein LOC102603902 [Solanum tuberosum]	XP_006339929	Protein of unknown function (DUF3411)	AT5G24690.1	-	PvOAK_up264	PvOAK_up372
PvOAK_up23	3.21	70.47	4.46	2.2	105.4	5.58	690	PREDICTED: probable ribosome biogenesis protein RLP24 [Vitis vinifera]	XP_002268489	Ribosomal protein L24e family protein	AT2G44860.2	probable ribosome biogenesis protein RLP24-like	PvOAK_up157	PvOAK_up373
PvOAK_up330	8.55	179.81	4.39	83.49	533.58	2.68	3836	PREDICTED: calcium-transporting ATPase 12, plasma membrane-type-like	XP_002274787	ATPase E1-E2 type family / haloacid dehalogenase-like hydrolase	AT3G63380.1	calcium-transporting atpase plasma membrane-type-like	PvOAK_up372	PvOAK_up116
PvOAK_up21	2.67	55.89	4.39	5.49	44.47	3.02	1691	Uncharacterized protein TCM_021518 [Theobroma cacao]	XP_007036030	Ribonuclease H-like superfamily protein	AT3G09510.1	-	PvOAK_up94	PvOAK_up374
PvOAK_up433	24.05	500.56	4.38	268.03	2068.45	2.95	2264	hypothetical protein VITISV_003752 [Vitis vinifera]	CAN81650	FAD-binding Berberine family protein	AT1G11770.1	reticuline oxidase-like	PvOAK_up183	PvOAK_up375
PvOAK_up189	3.74	77.76	4.38	0	23.06	Oakleaf specific	1139	-	-	-	-	-	PvOAK_up15	PvOAK_up376
PvOAK_up416	1.07	21.87	4.35	0	29.64	Oakleaf specific	566	PREDICTED: ATP-dependent helicase BRM-like [Fragaria vesca subsp. vesca]	XP_004306759	transcription regulatory protein SNF2, putative	AT2G46020.2	ATP-dependent helicase BRM-like	PvOAK_up39	PvOAK_up396
PvOAK_up431	8.55	172.52	4.33	10.98	46.11	2.07	968	PREDICTED: uncharacterized protein LOC100810184 isoform X5 [Glycine max]	XP_006589325	plastid transcriptionally active 5	AT4G13670.1	peptidoglycan-binding domain-containing family protein	PvOAK_up235	PvOAK_up378
PvOAK_up222	7.48	150.65	4.33	4.39	312.9	6.15	1172	T-complex protein 1 subunit gamma [Morus notabilis]	EXB88338	TCP-1/cpn60 chaperonin family protein	AT5G26360.1	tcp-1 cpn60 chaperonin family protein	PvOAK_up101	PvOAK_up379
PvOAK_up185	6.41	128.78	4.33	18.67	225.62	3.59	474	-	-	-	-	-	PvOAK_up285	PvOAK_up380
PvOAK_up133	3.74	75.33	4.33	15.38	79.05	2.36	1983	-	-	-	-	-	PvOAK_up227	PvOAK_up381
PvOAK_up124	16.03	313.46	4.29	54.92	265.14	2.27	580	isoamylase, putative [Ricinus communis]	XP_002513977	isoamylase 3	AT4G09020.1	isoamylase 3	PvOAK_up397	PvOAK_up382
PvOAK_up495	2.14	41.31	4.27	0	26.35	Oakleaf specific	1161	PREDICTED: UPF0587 protein C1orf123 homolog [Vitis vinifera]	XP_002276450	unknown protein	AT4G32930.1	-	PvOAK_up500	PvOAK_up283
PvOAK_up61	3.21	60.75	4.24	2.2	67.52	4.94	175	-	-	-	-	-	PvOAK_up74	PvOAK_up384
PvOAK_up460	46.5	852.89	4.2	64.81	1724.26	4.73	4280	-	-	-	-	-	PvOAK_up540	PvOAK_up293
PvOAK_up107	4.28	75.33	4.14	12.08	113.63	3.23	1200	PREDICTED: uncharacterized protein LOC100818924 [Glycine max]	XP_003522358	-	-	-	PvOAK_up297	PvOAK_up386
PvOAK_up163	3.74	65.61	4.13	8.79	90.58	3.37	2021	hypothetical protein MTR_5g023160 [Medicago truncatula]	XP_003612269	-	-	-	PvOAK_up77	PvOAK_up387
PvOAK_up196	5.88	102.06	4.12	12.08	233.85	4.27	296	-	-	-	-	-	PvOAK_up161	PvOAK_up388
PvOAK_up199	18.17	313.46	4.11	29.66	158.1	2.41	1251	PREDICTED: cysteine-rich receptor-like protein kinase 3-like [Solanum tuberosum]	XP_006352395	Leucine-rich repeat transmembrane protein kinase	AT1G56120.1	cysteine-rich receptor-like protein kinase 3-like	PvOAK_up388	PvOAK_up389
PvOAK_up347	2.67	46.17	4.11	10.98	57.64	2.39	1507	cysteine synthase, putative [Ricinus communis]	XP_002524867	O-acetylserine (thiol) lyase isoform C	AT3G59760.3	cysteine synthase	PvOAK_up278	PvOAK_up390
PvOAK_up318	4.81	82.62	4.1	47.24	237.15	2.33	1405	hypothetical protein POPTR_0002s13010g [Populus trichocarpa]	XP_002302446	alpha/beta-Hydrolases superfamily protein	AT5G36210.1	acylamino-acid-releasing isoform 1	PvOAK_up545	PvOAK_up391
PvOAK_up266	4.28	72.9	4.09	3.3	176.21	5.74	2263	hypothetical protein PRUPE_ppa018996mg [Prunus persica]	XP_007216131	MuDR family transposase	AT1G49920.1	-	PvOAK_up126	PvOAK_up392
PvOAK_up326	2.14	36.45	4.09	0	87.28	Oakleaf specific	728	transposon protein, putative, CACTA, En/Spm sub-class	ABA98676	-	-	-	PvOAK_up515	PvOAK_up393
PvOAK_up463	11.76	196.82	4.07	4.39	24.7	2.49	2513	hypothetical protein MIMGU_mgv1a008949mg [Mimulus guttatus]	EYU40229	receptor for activated C kinase 1C	AT3G18130.1	-	PvOAK_up507	PvOAK_up394
PvOAK_up407	1.6	26.73	4.06	2.2	36.23	4.04	646	PREDICTED: protein KRI1 homolog [Cucumis sativus]	XP_004157982	KRR1 family protein	AT3G24080.2	-	PvOAK_up275	PvOAK_up395
PvOAK_up298	1.6	26.73	4.06	3.3	47.76	3.86	426	PREDICTED: thimet oligopeptidase-like [Setaria italica]	XP_004954508	Zincin-like metalloproteases family protein	AT5G65620.1	thimet oligopeptidase-like	PvOAK_up370	PvOAK_up377
PvOAK_up180	1.6	26.73	4.06	9.89	65.87	2.74	634	-	-	-	-	-	PvOAK_up151	PvOAK_up397
PvOAK_up267	5.88	97.2	4.05	12.08	149.86	3.63	265	-	-	-	-	-	PvOAK_up466	PvOAK_up398
PvOAK_up52	234.1	3800.35	4.02	986.45	4471.22	2.18	942	ubiquitin [Nicotiana tabacum]	AAC49970	ubiquitin 11	AT4G05050.4	ubiquitin	PvOAK_up150	PvOAK_up399
PvOAK_up179	4.81	77.76	4.01	23.07	105.4	2.19	798	multidrug and toxic extrusion transporter [Vaccinium corymbosum]	AHI48506	MATE efflux family protein	AT1G61890.1	protein transparent testa 12-like	PvOAK_up555	PvOAK_up400
PvOAK_up56	3.21	51.03	3.99	6.59	34.58	2.39	132	-	-	-	-	-	PvOAK_up143	PvOAK_up402
PvOAK_up32	2.14	34.02	3.99	0	59.29	Oakleaf specific	716	-	-	-	-	-	PvOAK_up352	PvOAK_up401
PvOAK_up310	8.02	126.35	3.98	94.47	657.1	2.8	1224	PREDICTED: peroxidase 21 [Vitis vinifera]	XP_002275288	Peroxidase superfamily protein	AT2G37130.1	peroxidase 21-like	PvOAK_up353	PvOAK_up403
PvOAK_up409	2.67	41.31	3.95	0	111.99	Oakleaf specific	633	-	-	-	-	-	PvOAK_up35	PvOAK_up404
PvOAK_up484	3.21	48.6	3.92	1.1	32.94	4.91	339	-	-	-	-	-	PvOAK_up518	PvOAK_up405
PvOAK_up127	1.6	24.3	3.92	3.3	29.64	3.17	954	hypothetical protein VITISV_008472 [Vitis vinifera]	CAN83584	-	-	-	PvOAK_up31	PvOAK_up406
PvOAK_up109	19.24	281.87	3.87	34.05	268.44	2.98	805	hypothetical protein MTR_1g095890 [Medicago truncatula]	XP_003591980	unknown protein	AT2G35830.2	ureidoglycolate hydrolases	PvOAK_up279	PvOAK_up407
PvOAK_up92	8.02	116.63	3.86	4.39	23.06	2.39	423	spermine synthase [Plantago major]	CAJ43616	spermidine synthase 3	AT5G53120.5	spermidine synthase 3 isoform 3	PvOAK_up472	PvOAK_up408
PvOAK_up283	2.67	38.88	3.86	4.39	49.41	3.49	1527	PREDICTED: putative nuclease HARBI1-like [Citrus sinensis]	XP_006478124	Putative harbinger transposase-derived nuclease	AT5G35695.1	-	PvOAK_up137	PvOAK_up409
PvOAK_up259	3.74	53.46	3.84	2.2	93.87	5.42	132	-	-	-	-	-	PvOAK_up135	PvOAK_up410
PvOAK_up166	60.93	845.6	3.79	36.25	192.68	2.41	426	hypothetical protein AMTR_s00141p00112420 [Amborella trichopoda]	XP_006845351	Protein of unknown function, DUF538	AT5G46230.1	-	PvOAK_up528	PvOAK_up411
PvOAK_up348	12.29	170.09	3.79	10.98	179.51	4.03	1131	-	-	-	-	-	PvOAK_up408	PvOAK_up412
PvOAK_up414	11.22	155.51	3.79	24.17	247.03	3.35	697	-	-	-	-	-	PvOAK_up323	PvOAK_up413
PvOAK_up154	4.28	58.32	3.77	2.2	23.06	3.39	639	Glycyl-tRNA synthetase / glycine--tRNA ligase [Theobroma cacao]	XP_007038160	glycyl-tRNA synthetase / glycine--tRNA ligase	AT1G29880.1	glycine--trna ligase mitochondrial-like	PvOAK_up514	PvOAK_up414
PvOAK_up174	3.74	51.03	3.77	8.79	39.52	2.17	540	hypothetical protein VITISV_010209 [Vitis vinifera]	CAN60732	-	-	-	PvOAK_up134	PvOAK_up415
PvOAK_up309	2.67	36.45	3.77	7.69	36.23	2.24	2184	hypothetical protein MTR_1g018930 [Medicago truncatula]	XP_003589143	unknown protein	AT5G47830.1	-	PvOAK_up171	PvOAK_up416
PvOAK_up325	2.14	29.16	3.77	0	54.35	Oakleaf specific	466	hypothetical protein VITISV_013246 [Vitis vinifera]	CAN71609	-	-	-	PvOAK_up158	PvOAK_up417
PvOAK_up316	2.14	29.16	3.77	4.39	26.35	2.58	185	-	-	-	-	-	PvOAK_up504	PvOAK_up418
PvOAK_up22	2.14	29.16	3.77	7.69	34.58	2.17	271	hypothetical protein PRUPE_ppa026674mg [Prunus persica]	XP_007213197	-	-	-	PvOAK_up65	PvOAK_up419
PvOAK_up419	3.21	41.31	3.69	4.39	42.82	3.28	473	hypothetical protein POPTR_0075s00200g, partial [Populus trichocarpa]	XP_006388915	Wall-associated kinase family protein	AT1G17910.1	wall-associated receptor kinase-like 10-like	PvOAK_up454	PvOAK_up420
PvOAK_up3	24.05	308.6	3.68	7.69	85.64	3.48	1068	LEC_PARPC RecName: Full=Mannose/glucose-specific lectin	P83304	Mannose-binding lectin superfamily protein	AT1G73040.1	mannose glucose-specific lectin family protein	PvOAK_up72	PvOAK_up421
PvOAK_up461	2.14	26.73	3.64	5.49	24.7	2.17	665	-	-	-	-	-	PvOAK_up20	PvOAK_up422
PvOAK_up404	9.62	119.06	3.63	8.79	36.23	2.04	368	hypothetical protein PRUPE_ppa007543mg [Prunus persica]	XP_007218172	-	-	-	PvOAK_up373	PvOAK_up423
PvOAK_up79	20.31	247.85	3.61	9.89	65.87	2.74	1807	PREDICTED: flavonoid 3'-monooxygenase-like, partial [Vitis vinifera]	XP_002278532	cytochrome P450, family 76, subfamily C, polypeptide 1	AT2G45560.1	flavonoid 3 -monooxygenase-like	PvOAK_up258	PvOAK_up424
PvOAK_up280	265.1	3224.46	3.6	978.76	4507.45	2.2	1459	hypothetical protein L484_021878 [Morus notabilis]	EXC25008	Pathogenesis-related thaumatin superfamily protein	AT1G20030.2	-	PvOAK_up73	PvOAK_up425
PvOAK_up226	3.21	38.88	3.6	5.49	37.88	2.79	1178	-	-	-	-	-	PvOAK_up129	PvOAK_up426
PvOAK_up73	6.95	82.62	3.57	16.48	83.99	2.35	1261	-	-	-	-	-	PvOAK_up502	PvOAK_up427
PvOAK_up383	5.34	63.18	3.56	4.39	47.76	3.44	643	geraniol 10-hydroxylase-like protein [Amsonia hubrichtii]	AGX93052	cytochrome P450, family 76, subfamily C, polypeptide 7	AT3G61040.2	geraniol 10-hydroxylase-like protein	PvOAK_up419	PvOAK_up5
PvOAK_up459	4.81	55.89	3.54	13.18	181.15	3.78	539	hypothetical protein OsI_28205 [Oryza sativa Indica Group]	EEC83080	unknown protein	AT4G39235.1	-	PvOAK_up532	PvOAK_up429
PvOAK_up360	14.97	167.66	3.49	60.42	258.56	2.1	270	PREDICTED: lanC-like protein GCL2-like [Glycine max]	XP_003539910	GCR2-like 2	AT2G20770.1	-	PvOAK_up55	PvOAK_up494
PvOAK_up123	55.05	609.9	3.47	82.39	858.01	3.38	1722	geraniol 10-hydroxylase-like protein [Tabernaemontana elegans]	AGX93054	cytochrome P450, family 76, subfamily C, polypeptide 2	AT2G45570.1	geraniol 8-hydroxylase-like	PvOAK_up142	PvOAK_up431
PvOAK_up506	3.74	41.31	3.46	5.49	23.06	2.07	951	PREDICTED: methylecgonone reductase-like isoform X1 [Cicer arietinum]	XP_004513330	NAD(P)-linked oxidoreductase superfamily protein	AT1G59960.1	methylecgonone reductase-like	PvOAK_up205	PvOAK_up267
PvOAK_up103	76.97	840.74	3.45	168.07	764.14	2.18	1877	Anthranilate N-benzoyltransferase protein, putative [Ricinus communis]	XP_002533255	HXXXD-type acyl-transferase family protein	AT5G67150.1	uncharacterized acetyltransferase at3g50280-like	PvOAK_up117	PvOAK_up432
PvOAK_up58	5.34	58.32	3.45	2.2	87.28	5.31	1265	hypothetical protein SDM1_56t00017 [Solanum demissum]	AAU90340	Nucleoporin protein Ndc1-Nup	AT1G73240.1	-	PvOAK_up84	PvOAK_up74
PvOAK_up445	2.67	29.16	3.45	2.2	44.47	4.34	1383	-	-	-	-	-	PvOAK_up33	PvOAK_up434
PvOAK_up119	4.28	46.17	3.43	45.04	227.27	2.34	1220	PREDICTED: FH protein interacting protein FIP2-like [Cicer arietinum]	XP_004489675	potassium channel tetramerisation domain-containing protein	AT5G55000.1	-	PvOAK_up206	PvOAK_up435
PvOAK_up481	35.81	383.92	3.42	102.16	424.89	2.06	2789	PREDICTED: uncharacterized protein LOC102601228 [Solanum tuberosum]	XP_006343404	S-locus lectin protein kinase family protein	AT1G61550.1	g-type lectin s-receptor-like serine threonine-protein kinase	PvOAK_up461	PvOAK_up436
PvOAK_up54	12.83	133.64	3.38	12.08	75.76	2.65	337	-	-	-	-	-	PvOAK_up513	PvOAK_up437
PvOAK_up247	4.28	43.74	3.35	359.21	1669.91	2.22	1239	Acyltransferase-like protein [Morus notabilis]	EXB67671	Esterase/lipase/thioesterase family protein	AT1G54570.1	acyltransferase-like protein chloroplastic-like	PvOAK_up489	PvOAK_up438
PvOAK_up238	2.14	21.87	3.35	4.39	34.58	2.98	240	PREDICTED: probable disease resistance protein At1g61310-like [Citrus sinensis]	XP_006494211	-	-	-	PvOAK_up170	PvOAK_up439
PvOAK_up205	23.52	238.13	3.34	8.79	261.85	4.9	2483	hypothetical protein PRUPE_ppa005290mg [Prunus persica]	XP_007215334	UDP-glucosyl transferase 71B5	AT4G15280.1	UDP-glucose flavonoid 3-o-glucosyltransferase 6-like	PvOAK_up49	PvOAK_up440
PvOAK_up177	11.76	119.06	3.34	0	26.35	Oakleaf specific	957	Cysteine-rich receptor-like protein kinase, partial [Medicago truncatula]	XP_003638011	Receptor-like protein kinase-related family protein	AT3G22060.1	cysteine-rich receptor-like protein kinase	PvOAK_up488	PvOAK_up441
PvOAK_up374	10.16	102.06	3.33	14.28	177.86	3.64	1296	hydrolase family protein [Populus trichocarpa]	XP_002301056	alpha/beta-Hydrolases superfamily protein	AT5G09430.1	-	PvOAK_up526	PvOAK_up497
PvOAK_up197	40.09	400.93	3.32	0	293.14	Oakleaf specific	1890	hypothetical protein MIMGU_mgv1a004638mg [Mimulus guttatus]	EYU21317	cytochrome P450, family 71, subfamily A, polypeptide 22	AT3G48310.1	flavonoid 3 -monooxygenase-like	PvOAK_up462	PvOAK_up443
PvOAK_up401	3.21	31.59	3.3	1.1	39.52	5.17	224	-	-	-	-	-	PvOAK_up398	PvOAK_up444
PvOAK_up116	3.21	31.59	3.3	2.2	65.87	4.91	1092	Uncharacterized protein TCM_035611 [Theobroma cacao]	XP_007019506	-	-	DNA RNA polymerases superfamily protein	PvOAK_up456	PvOAK_up445
PvOAK_up271	3.21	31.59	3.3	2.2	60.93	4.79	540	PREDICTED: uncharacterized protein LOC101512666 [Cicer arietinum]	XP_004506924	-	-	-	PvOAK_up471	PvOAK_up446
PvOAK_up33	7.48	72.9	3.28	4.39	54.35	3.63	575	-	-	-	-	-	PvOAK_up554	PvOAK_up175
PvOAK_up391	17.1	155.51	3.18	16.48	90.58	2.46	1045	hypothetical protein CICLE_v10029451mg [Citrus clementina]	XP_006423147	hemoglobin 1	AT2G16060.1	nonsymbiotic hemoglobin	PvOAK_up374	PvOAK_up448
PvOAK_up219	11.76	106.92	3.18	29.66	375.48	3.66	4010	-	-	-	-	-	PvOAK_up385	PvOAK_up449
PvOAK_up261	4.28	38.88	3.18	6.59	44.47	2.75	274	-	-	-	-	-	PvOAK_up118	PvOAK_up450
PvOAK_up296	11.22	99.63	3.15	7.69	49.41	2.68	758	hypothetical protein MIMGU_mgv1a018204mg [Mimulus guttatus]	EYU44589	Heavy metal transport/detoxification superfamily protein	AT1G22990.1	-	PvOAK_up162	PvOAK_up451
PvOAK_up494	10.69	94.77	3.15	9.89	49.41	2.32	1097	-	-	-	-	-	PvOAK_up163	PvOAK_up452
PvOAK_up187	6.95	60.75	3.13	6.59	57.64	3.13	1297	hypothetical protein PRUPE_ppa018374mg, partial [Prunus persica]	XP_007217600	Wall-associated kinase family protein	AT1G16260.2	wall-associated receptor kinase-like 10-like	PvOAK_up476	PvOAK_up453
PvOAK_up332	5.34	46.17	3.11	1.1	37.88	5.11	2651	PREDICTED: disease resistance protein RPM1-like [Glycine max]	XP_006587620	NB-ARC domain-containing disease resistance protein	AT3G07040.1	-	PvOAK_up308	PvOAK_up454
PvOAK_up37	19.78	170.09	3.1	10.98	171.27	3.96	1881	PREDICTED: wall-associated receptor kinase-like 22-like [Citrus sinensis]	XP_006487806	Wall-associated kinase family protein	AT1G79670.2	wall-associated receptor kinase-like 22-like	PvOAK_up561	PvOAK_up455
PvOAK_up130	9.62	82.62	3.1	21.97	158.1	2.85	2521	PREDICTED: uncharacterized protein LOC101298394	XP_004293181	RNA-directed DNA polymerase-related protein	AT5G18880.1	-	PvOAK_up41	PvOAK_up457
PvOAK_up418	4.28	36.45	3.09	3.3	55.99	4.09	1529	DC1 domain-containing family protein [Populus trichocarpa]	XP_002323327	Cysteine/Histidine-rich C1 domain family protein	AT5G40320.1	-	PvOAK_up438	PvOAK_up458
PvOAK_up40	4.28	36.45	3.09	20.87	161.39	2.95	1070	PREDICTED: 40S ribosomal protein S3-3 [Vitis vinifera]	XP_002279950	Ribosomal protein S3 family protein	AT5G35530.1	40s ribosomal protein s3-3-like	PvOAK_up284	PvOAK_up459
PvOAK_up178	2.67	21.87	3.03	0	59.29	Oakleaf specific	845	hypothetical protein POPTR_0010s00460g [Populus trichocarpa]	XP_002315467	-	-	-	PvOAK_up294	PvOAK_up460
PvOAK_up134	3.74	29.16	2.96	31.86	163.04	2.36	3022	ABC transporter family protein [Populus trichocarpa]	XP_002322764	ABC-2 type transporter family protein	AT5G06530.1	ABC transporter family protein	PvOAK_up332	PvOAK_up130
PvOAK_up323	5.34	41.31	2.95	5.49	187.74	5.1	1734	-	-	-	-	-	PvOAK_up271	PvOAK_up461
PvOAK_up455	253.35	1917.18	2.92	447.09	2478.52	2.47	1981	tetrahydroxychalcone 2'-glucosyltransferase [Cyclamen persicum]	BAF75895	UDP-glucosyl transferase 71B5	AT4G15280.1	UDP-glucose flavonoid 3-o-glucosyltransferase 3-like	PvOAK_up225	PvOAK_up462
PvOAK_up66	25.12	189.53	2.92	10.98	47.76	2.12	1013	cystatin [Malus domestica]	AAO18638	PHYTOCYSTATIN 2	AT2G31980.1	cysteine proteinase inhibitor 2-like	PvOAK_up422	PvOAK_up254
PvOAK_up255	8.02	60.75	2.92	6.59	77.4	3.55	1541	-	-	-	-	-	PvOAK_up27	PvOAK_up464
PvOAK_up262	28.33	211.4	2.9	8.79	65.87	2.91	1429	-	-	-	-	-	PvOAK_up37	PvOAK_up465
PvOAK_up427	60.4	442.24	2.87	25.27	265.14	3.39	640	-	-	-	-	-	PvOAK_up175	PvOAK_up466
PvOAK_up256	13.9	94.77	2.77	9.89	74.11	2.91	852	hypothetical protein CICLE_v10005080mg [Citrus clementina]	XP_006421095	bZIP transcription factor family protein	AT5G06950.4	TGACG motif-binding factor 6 isoform 1	PvOAK_up5	PvOAK_up467
PvOAK_up167	4.28	29.16	2.77	28.56	141.63	2.31	1328	class III peroxidase [Gossypium hirsutum]	ACJ11763	Peroxidase superfamily protein	AT4G37530.1	class iii peroxidase	PvOAK_up221	PvOAK_up468
PvOAK_up2	3.21	21.87	2.77	3.3	21.41	2.7	756	hypothetical protein SORBIDRAFT_0010s008890 [Sorghum bicolor]	XP_002489309	-	-	retrotransposon ty1-copia subclass	PvOAK_up233	PvOAK_up469
PvOAK_up265	10.16	68.04	2.74	5.49	105.4	4.26	1660	Cysteine-rich RLK 29, putative isoform 1 [Theobroma cacao]	XP_007025935	cysteine-rich RLK (RECEPTOR-like protein kinase) 8	AT4G23160.1	receptor-like serine-threonine protein kinase	PvOAK_up6	PvOAK_up470
PvOAK_up173	6.95	46.17	2.73	4.39	24.7	2.49	404	orf107b gene product (mitochondrion) [Beta vulgaris subsp. vulgaris]	NP_064004	-	-	-	PvOAK_up551	PvOAK_up282
PvOAK_up209	3.74	24.3	2.7	2.2	26.35	3.58	140	-	-	-	-	-	PvOAK_up491	PvOAK_up472
PvOAK_up313	3.74	24.3	2.7	3.3	31.29	3.25	639	hypothetical protein PRUPE_ppa021209mg, partial [Prunus persica]	XP_007204481	unknown protein; LOCATED IN: chloroplast	AT5G33393.1	-	PvOAK_up387	PvOAK_up473
PvOAK_up257	6.95	41.31	2.57	13.18	75.76	2.52	1581	PREDICTED: uncharacterized protein LOC102606968 [Citrus sinensis]	XP_006483401	Retrotransposon gag protein	AT1G21280.1	cysteine-rich rlk (receptor-like protein kinase) 8	PvOAK_up349	PvOAK_up502
PvOAK_up490	104.22	609.9	2.55	104.36	1016.11	3.28	1026	PREDICTED: uncharacterized protein LOC102602164 [Solanum tuberosum]	XP_006350266	-	-	-	PvOAK_up492	PvOAK_up475
PvOAK_up474	19.78	114.2	2.53	13.18	115.28	3.13	739	-	-	-	-	-	PvOAK_up569	PvOAK_up476
PvOAK_up232	4.28	24.3	2.51	6.59	36.23	2.46	1017	hypothetical protein VITISV_039357 [Vitis vinifera]	CAN63881	-	-	-	PvOAK_up320	PvOAK_up477
PvOAK_up186	71.62	405.79	2.5	0	42.82	Oakleaf specific	631	PREDICTED: uncharacterized protein LOC101267576 [Solanum lycopersicum]	XP_004250718	Rieske (2Fe-2S) domain-containing protein	AT1G71500.1	rieske domain-containing protein isoform 1	PvOAK_up219	PvOAK_up478
PvOAK_up115	31.53	177.38	2.49	10.98	85.64	2.96	357	cytochrome P450, putative [Ricinus communis]	XP_002528647	cytochrome P450, family 71, subfamily B, polypeptide 10	AT5G57260.1	cytochrome	PvOAK_up498	PvOAK_up479
PvOAK_up168	9.62	53.46	2.47	0	72.46	Oakleaf specific	595	-	-	-	-	-	PvOAK_up418	PvOAK_up344
PvOAK_up270	4.81	26.73	2.47	4.39	24.7	2.49	346	-	-	-	-	-	PvOAK_up337	PvOAK_up481
PvOAK_up50	52.91	286.73	2.44	50.53	365.6	2.86	1725	aquaporin protein 23 [Camellia sinensis]	AHC32017	Aquaporin-like superfamily protein	AT1G73190.1	-	PvOAK_up45	PvOAK_up482
PvOAK_up282	41.69	225.98	2.44	26.36	110.34	2.07	153	ATP synthase subunit a chloroplastic, partial [Medicago truncatula]	XP_003606031	ATP synthase subunit C family protein	ATCG00140.1	-	PvOAK_up222	PvOAK_up483
PvOAK_up182	128.81	687.66	2.42	57.12	874.48	3.94	563	-	-	-	-	-	PvOAK_up69	PvOAK_up484
PvOAK_up336	12.29	65.61	2.42	6.59	32.94	2.32	1239	Glutamate receptor 2.7 [Morus notabilis]	EXB88541	glutamate receptor 3.5	AT2G32390.2	glutamate receptor -like	PvOAK_up403	PvOAK_up485
PvOAK_up377	16.03	85.05	2.41	42.84	260.2	2.6	1689	hypothetical protein VITISV_026039 [Vitis vinifera]	CAN68895	Phospholipid/glycerol acyltransferase family protein	AT3G05510.1	phospholipid glycerol acyltransferase family protein	PvOAK_up346	PvOAK_up486
PvOAK_up392	14.43	75.33	2.38	19.77	105.4	2.41	2749	polyprotein [Primula vulgaris]	ABD78322	DNA/RNA polymerases superfamily protein	ATMG00860.1	disease resistance protein	PvOAK_up152	PvOAK_up487
PvOAK_up258	36.88	187.1	2.34	52.73	706.5	3.74	1152	hypothetical protein MIMGU_mgv1a023610mg, partial [Mimulus guttatus]	EYU42236	beta glucosidase 17	AT2G44480.2	beta-glucosidase 12-like isoform 1	PvOAK_up105	PvOAK_up488
PvOAK_up315	9.62	48.6	2.34	4.39	52.7	3.58	531	-	-	-	-	-	PvOAK_up245	PvOAK_up489
PvOAK_up389	36.34	182.24	2.33	90.08	612.63	2.77	1700	PREDICTED: flavonoid 3',5'-hydroxylase 2 [Vitis vinifera]	XP_002271739	Cytochrome P450 superfamily protein	AT5G07990.1	flavonoid 3 -hydroxylase	PvOAK_up508	PvOAK_up490
PvOAK_up470	5.34	26.73	2.32	5.49	23.06	2.07	122	-	-	-	-	-	PvOAK_up243	PvOAK_up491
PvOAK_up230	25.12	123.92	2.3	8.79	60.93	2.79	701	-	-	-	-	-	PvOAK_up29	PvOAK_up492
PvOAK_up181	98.88	476.26	2.27	35.15	487.47	3.79	1182	hypothetical protein POPTR_0004s02730g [Populus trichocarpa]	XP_002305627	-	-	-	PvOAK_up377	PvOAK_up132
PvOAK_up335	9.09	43.74	2.27	1.1	26.35	4.58	161	hypothetical protein PRUPE_ppa014705m2g, partial [Prunus persica]	XP_007203825	-	-	-	PvOAK_up348	PvOAK_up493
PvOAK_up361	8.55	41.31	2.27	29.66	138.34	2.22	118	-	-	-	-	-	PvOAK_up384	PvOAK_up430
PvOAK_up502	19.24	89.91	2.22	17.58	154.8	3.14	1276	Uncharacterized protein TCM_016760 [Theobroma cacao]	XP_007040951	zinc ion binding;nucleic acid binding	AT2G01050.1	-	PvOAK_up169	PvOAK_up495
PvOAK_up7	6.41	29.16	2.18	13.18	77.4	2.55	389	Protein kinase-like protein [Medicago truncatula]	XP_003589847	vacuolar ATP synthase catalytic subunit-related/V-ATPase-related	AT1G16820.1	protein kinase-like protein	PvOAK_up60	PvOAK_up496
PvOAK_up284	5.34	24.3	2.18	7.69	34.58	2.17	501	-	-	-	-	-	PvOAK_up546	PvOAK_up442
PvOAK_up212	4.81	21.87	2.18	4.39	24.7	2.49	111	-	-	-	-	-	PvOAK_up248	PvOAK_up498
PvOAK_up220	69.48	306.17	2.14	41.74	227.27	2.44	1572	unnamed protein product [Vitis vinifera]	CBI37172	phosphate starvation response 1	AT4G28610.1	two-component response regulator ARR	PvOAK_up547	PvOAK_up499
PvOAK_up500	14.97	65.61	2.13	10.98	187.74	4.1	2324	PREDICTED: serine/threonine-protein phosphatase 7 long form homolog	XP_006603298	hydrolases;protein serine/threonine phosphatases	AT1G48120.1	-	PvOAK_up485	PvOAK_up500
PvOAK_up75	13.36	58.32	2.13	0	42.82	Oakleaf specific	1372	-	-	-	-	-	PvOAK_up359	PvOAK_up501
PvOAK_up277	51.31	213.83	2.06	21.97	139.98	2.67	580	-	-	-	-	-	PvOAK_up67	PvOAK_up474
PvOAK_up245	6.41	26.73	2.06	16.48	69.17	2.07	3752	-	-	-	-	-	PvOAK_up522	PvOAK_up503
PvOAK_up493	12.29	51.03	2.05	6.59	28	2.09	369	-	-	-	-	-	PvOAK_up521	PvOAK_up504
PvOAK_up252	15.5	63.18	2.03	2.2	107.05	5.61	665	hypothetical protein MIMGU_mgv1a018041mg [Mimulus guttatus]	EYU30756	F-box family protein	AT3G06240.1	-	PvOAK_up351	PvOAK_up505
PvOAK_up467	5.34	21.87	2.03	3.3	21.41	2.7	117	hypothetical protein MIMGU_mgv1a019187mg, partial [Mimulus guttatus]	EYU25450	photosystem II reaction center protein D	ATCG00270.1	photosystem ii d2 protein	PvOAK_up486	PvOAK_up506
PvOAK_up26	174.78	707.1	2.02	107.65	520.41	2.27	635	Uncharacterized protein TCM_016767 [Theobroma cacao]	XP_007031316	zinc ion binding;nucleic acid binding	AT2G01050.1	-	PvOAK_up452	PvOAK_up507
PvOAK_up350	18.17	72.9	2	2.2	90.58	5.37	1677	Uncharacterized protein TCM_016762 [Theobroma cacao]	XP_007031312	RNA binding;RNA-directed DNA polymerases	AT4G20520.1	-

## Sheet: Table S5
Table S5 Summary of genes downregulated in Oakleaf compared to wild type. The assigned Primula vulgaris gene identifier for genes downregulated in both leaves and flowers of Oakleaf (PvOak gene ID) are shown together with the RNA-Seq read counts for wild type leaf, Oakleaf leaf, wild type flower and Oakleaf flower, together with the log2 fold upregulation in Oakleaf leaves and Oakleaf flowers; wi…
PvOAK gene ID	Wild type leaf reads	Oakleaf leaf reads	Leaf log2 fold downregulation	Wild type flower reads	Oakleaf flower reads	Flower log2 fold downregulation	Transcript length (bp)	BLASTX best hit	Accession number	TAIR best hit	TAIR locus	Blast2GO description
PvOAK_down165	291.83	0	Wild type specific	222.99	0	Wild type specific	2475	-	-	-	-	-
PvOAK_down74	275.26	0	Wild type specific	49.43	0	Wild type specific	4191	-	-	-	-	-
PvOAK_down213	254.95	0	Wild type specific	649.21	0	Wild type specific	632	-	-	-	-	-
PvOAK_down290	249.07	0	Wild type specific	309.77	0	Wild type specific	3142	hypothetical protein VITISV_035665 [Vitis vinifera]	CAN68148	cysteine-rich RLK (RECEPTOR-like protein kinase) 8	AT4G23160.1	-
PvOAK_down263	228.22	0	Wild type specific	73.6	6.59	-3.48	1822	unnamed protein product [Daucus carota]	BAA20532	-	-	-
PvOAK_down309	168.9	0	Wild type specific	317.46	3.29	-6.59	1256	cytochrome P450, putative [Ricinus communis]	XP_002523435	cytochrome P450, family 79, subfamily A	AT5G35917.1	cytochrome p450 79a2
PvOAK_down130	167.29	0	Wild type specific	67.01	4.94	-3.76	1040	-	-	-	-	-
PvOAK_down141	166.22	0	Wild type specific	556.94	77.4	-2.85	1146	-	-	Protein of unknown function (DUF626)	AT1G23960.2	-
PvOAK_down135	156.07	0	Wild type specific	285.61	0	Wild type specific	2378	-	-	-	-
PvOAK_down247	139.5	0	Wild type specific	633.83	121.87	-2.38	987	hypothetical protein PRUPE_ppa004436mg [Prunus persica]	XP_007215252	Cytochrome P450 superfamily protein	AT5G07990.1	flavonoid 3 -monooxygenase-like
PvOAK_down149	130.95	0	Wild type specific	308.68	0	Wild type specific	586	PREDICTED: putative ribonuclease H protein At1g65750-like [Solanum lycopersicum]	XP_004253259	Ribonuclease H-like superfamily protein	AT3G25270.1	-
PvOAK_down111	104.22	0	Wild type specific	49.43	3.29	-3.91	830	-	-	-	-	-
PvOAK_down211	100.48	0	Wild type specific	50.53	0	Wild type specific	1795	S-locus linked F-box protein type-6 [Petunia x hybrida]	BAJ24879	F-box family protein	AT3G06240.1	-
PvOAK_down12	91.93	0	Wild type specific	62.61	9.88	-2.66	2494	PREDICTED: acid phosphatase 1-like [Vitis vinifera]	XP_002266395	HAD superfamily, subfamily IIIB acid phosphatase	AT2G38600.1	acid phosphatase 1-like
PvOAK_down150	84.45	0	Wild type specific	41.74	8.23	-2.34	827	PREDICTED: probable methionine--tRNA ligase-like [Fragaria vesca subsp. vesca]	XP_004307736	Nucleic acid-binding, OB-fold-like protein	AT2G40660.1	-
PvOAK_down283	84.45	0	Wild type specific	134.02	3.29	-5.35	423	hypothetical protein VITISV_013938 [Vitis vinifera]	CAN72848	F-box family protein	AT3G12350.2	-
PvOAK_down49	79.64	0	Wild type specific	88.98	0	Wild type specific	621	Transcription factor lim1 [Medicago truncatula]	XP_003589058	GATA type zinc finger transcription factor family protein	AT1G10200.1	transcription factor lim1
PvOAK_down6	77.5	0	Wild type specific	21.97	0	Wild type specific	463	-	-	-	-	-
PvOAK_down224	75.36	0	Wild type specific	37.35	0	Wild type specific	1222	hypothetical protein VITISV_013417 [Vitis vinifera]	CAN80126	BED zinc finger ;hAT family dimerisation domain	AT3G42170.1	hAT family dimerization domain-containing protein
PvOAK_down306	74.29	0	Wild type specific	118.64	6.59	-4.17	1605	hypothetical protein PHAVU_005G011500g [Phaseolus vulgaris]	XP_007148756	histone acetyltransferase of the MYST family 1	AT5G64610.1	integrase core domain containing protein
PvOAK_down313	69.48	0	Wild type specific	34.05	0	Wild type specific	398	hypothetical protein MIMGU_mgv1a009771mg [Mimulus guttatus]	EYU34189	RNA-binding protein 1	AT1G58470.1	-
PvOAK_down25	68.95	0	Wild type specific	72.5	0	Wild type specific	267	-	-	-	-	-
PvOAK_down81	67.35	0	Wild type specific	151.59	4.94	-4.94	2051	hypothetical protein MIMGU_mgv1a023151mg [Mimulus guttatus]	EYU24478	Glycosyltransferase family 29 (sialyltransferase) family	AT3G48820.2	sialyltransferase-like protein
PvOAK_down80	64.14	0	Wild type specific	32.95	0	Wild type specific	1139	SAMT, partial [Populus tomentosa]	AFP53830	jasmonic acid carboxyl methyltransferase	AT1G19640.1	salicylate o-methyltransferase
PvOAK_down126	62.53	0	Wild type specific	224.09	29.64	-2.92	6139	germacrene A [Lavandula pedunculata subsp. lusitanica]	AGN72800	Terpenoid cyclases/Protein prenyltransferases superfamily	AT3G14490.1	viridiflorene synthase
PvOAK_down237	60.93	0	Wild type specific	98.86	8.23	-3.59	1443	-	-	-	-	-
PvOAK_down264	58.26	0	Wild type specific	95.57	14.82	-2.69	5157	hypothetical protein PRUPE_ppa007943mg [Prunus persica]	XP_007205463	xyloglucan endotransglucosylase/hydrolase 32	AT2G36870.1	xyloglucan endo-transglycosylase
PvOAK_down102	56.12	0	Wild type specific	255.95	3.29	-6.28	1934	-	-	-	-	-
PvOAK_down133	55.59	0	Wild type specific	40.64	0	Wild type specific	280	-	-	-	-	-
PvOAK_down280	55.05	0	Wild type specific	53.83	1.65	-5.03	303	Alanine--tRNA ligase [Morus notabilis]	EXC33092	Alanyl-tRNA synthetase	AT1G50200.1	alanyl-tRNA synthetase
PvOAK_down131	54.52	0	Wild type specific	23.07	3.29	-2.81	1043	hypothetical protein PRUPE_ppa014831mg [Prunus persica]	XP_007212371	FAR1-related sequence 5	AT4G38180.1	-
PvOAK_down107	53.98	0	Wild type specific	85.68	0	Wild type specific	637	PREDICTED: symplekin-like [Glycine max]	XP_006581476	Symplekin tight junction protein C-terminal	AT1G27595.1	-
PvOAK_down172	52.91	0	Wild type specific	131.82	1.65	-6.32	1860	-	-	-	-	-
PvOAK_down88	52.38	0	Wild type specific	28.56	1.65	-4.12	1458	-	-	-	-	-
PvOAK_down143	51.84	0	Wild type specific	155.99	1.65	-6.57	577	F5A9.22 family protein [Populus trichocarpa]	XP_006376042	THO2	AT1G24706.1	THO complex subunit 2-like
PvOAK_down181	47.03	0	Wild type specific	59.32	0	Wild type specific	638	-	-	-	-	-
PvOAK_down7	46.5	0	Wild type specific	68.11	4.94	-3.79	1256	PttA2 protein [Petunia x hybrida]	AAB99763	-	-	-
PvOAK_down200	44.9	0	Wild type specific	40.64	3.29	-3.63	2169	-	-	-	-	-
PvOAK_down265	42.76	0	Wild type specific	80.19	0	Wild type specific	471	PREDICTED: protein odr-4 homolog [Solanum tuberosum]	XP_006367974	oxidoreductase, zinc-binding dehydrogenase family protein	AT3G28670.1	protein ODR-4 homolog
PvOAK_down175	42.76	0	Wild type specific	83.49	16.47	-2.34	2268	Sister chromatid cohesion protein PDS5-like protein [Medicago truncatula]	XP_003588880	Tudor/PWWP/MBT superfamily protein	AT5G10950.1	-
PvOAK_down55	42.76	0	Wild type specific	65.91	6.59	-3.32	1390	-	-	-	-	-
PvOAK_down199	41.69	0	Wild type specific	41.74	3.29	-3.66	1527	hypothetical protein VITISV_020888 [Vitis vinifera]	CAN59997	DNA/RNA polymerases superfamily protein	ATMG00860.1	retrotransposon ty3-gypsy subclass
PvOAK_down16	41.16	0	Wild type specific	76.89	0	Wild type specific	140	PREDICTED: ubiquitin-fold modifier-conjugating enzyme 1-like [Solanum lycopersicum]	XP_004238037	Ubiquitin-conjugating enzyme/RWD-like	AT1G27530.1	-
PvOAK_down140	41.16	0	Wild type specific	32.95	0	Wild type specific	1017	hypothetical protein CICLE_v10025066mg [Citrus clementina]	XP_006426877	hydroxyproline-rich glycoprotein family protein	AT1G79730.1	-
PvOAK_down222	41.16	0	Wild type specific	51.63	11.53	-2.16	1165	-	-	-	-	-
PvOAK_down28	40.62	0	Wild type specific	247.16	0	Wild type specific	645	PREDICTED: uncharacterized membrane protein C24H6.13-like [Glycine max]	XP_003545361	lipases;hydrolases, acting on ester bonds	AT1G58520.2	acting on ester bonds isoform 3
PvOAK_down26	39.02	0	Wild type specific	47.24	0	Wild type specific	524	-	-	-	-	-
PvOAK_down42	37.95	0	Wild type specific	65.91	8.23	-3	4912	-	-	-	-	-
PvOAK_down24	36.34	0	Wild type specific	70.3	0	Wild type specific	1636	PREDICTED: uncharacterized mitochondrial protein AtMg00810-like [Fragaria vesca ]	XP_004294137	cysteine-rich RLK (RECEPTOR-like protein kinase) 8	AT4G23160.1	uncharacterized mitochondrial protein g00810-like
PvOAK_down156	36.34	0	Wild type specific	61.52	4.94	-3.64	564	PREDICTED: cyclin-D2-1-like [Citrus sinensis]	XP_006472509	cyclin d4;2	AT5G10440.1	-
PvOAK_down52	36.34	0	Wild type specific	252.65	3.29	-6.26	2606	hypothetical protein VITISV_000220 [Vitis vinifera]	CAN79416	non-intrinsic ABC protein 6	AT1G32500.1	protein chloroplastic-like
PvOAK_down45	35.28	0	Wild type specific	42.84	0	Wild type specific	542	PREDICTED: uncharacterized protein LOC101254412 [Solanum lycopersicum]	XP_004246017	xyloglucanase 113	AT2G35610.1	xyloglucanase 113 isoform 1
PvOAK_down299	35.28	0	Wild type specific	24.17	0	Wild type specific	2536	-	-	-	-	-
PvOAK_down54	34.21	0	Wild type specific	47.24	0	Wild type specific	760	-	-	-	-	-
PvOAK_down134	33.67	0	Wild type specific	20.87	0	Wild type specific	718	hypothetical protein CICLE_v10000171mg [Citrus clementina]	XP_006433689	glycosyl hydrolase family 10 protein/carbohydrate-binding domain	AT1G58370.1	hydrolyzing o-glycosyl
PvOAK_down132	32.07	0	Wild type specific	21.97	0	Wild type specific	1594	hypothetical protein CICLE_v10003597mg, partial [Citrus clementina]	XP_006435327	TTF-type zinc finger protein with HAT dimerisation domain	AT1G19260.1	-
PvOAK_down177	31.53	0	Wild type specific	75.8	1.65	-5.52	1061	-	-	-	-	-
PvOAK_down3	30.47	0	Wild type specific	21.97	0	Wild type specific	1091	class S F-box protein [Nicotiana alata]	ABR18786	F-box and associated interaction domains-containing protein	AT3G07870.1	-
PvOAK_down145	29.93	0	Wild type specific	37.35	6.59	-2.5	692	-	-	-	-	-
PvOAK_down166	28.86	0	Wild type specific	61.52	0	Wild type specific	338	-	-	-	-	-
PvOAK_down18	28.33	0	Wild type specific	24.17	0	Wild type specific	126	-	-	-	-	-
PvOAK_down75	28.33	0	Wild type specific	37.35	3.29	-3.5	284	-	-	-	-	-
PvOAK_down116	27.79	0	Wild type specific	24.17	0	Wild type specific	1041	-	-	-	-	-
PvOAK_down29	27.26	0	Wild type specific	51.63	3.29	-3.97	535	hypothetical protein PRUPE_ppa011204mg [Prunus persica]	XP_007209582	-	-	-
PvOAK_down210	26.72	0	Wild type specific	42.84	0	Wild type specific	722	-	-	-	-	-
PvOAK_down90	26.19	0	Wild type specific	46.14	0	Wild type specific	498	polyprotein [Primula vulgaris]	ABD78322	-	-	-
PvOAK_down96	26.19	0	Wild type specific	37.35	0	Wild type specific	645	-	-	-	-	-
PvOAK_down33	26.19	0	Wild type specific	26.36	0	Wild type specific	1247	-	-	-	-	-
PvOAK_down192	25.66	0	Wild type specific	36.25	1.65	-4.46	607	-	-	-	-	-
PvOAK_down212	25.12	0	Wild type specific	63.71	6.59	-3.27	639	Retrotransposon protein [Theobroma cacao]	XP_007044234	DNA/RNA polymerases superfamily protein	ATMG00860.1	retrotransposon TY3-gypsy subclass
PvOAK_down269	24.59	0	Wild type specific	21.97	0	Wild type specific	353	-	-	-	-	-
PvOAK_down87	24.59	0	Wild type specific	50.53	6.59	-2.94	1119	-	-	-	-	-
PvOAK_down194	24.05	0	Wild type specific	70.3	3.29	-4.42	1228	-	-	-	-	-
PvOAK_down41	24.05	0	Wild type specific	42.84	1.65	-4.7	1460	Remorin family protein [Arabidopsis thaliana]	NP_974824	Remorin family protein	AT5G23750.2	remorin family protein
PvOAK_down53	22.98	0	Wild type specific	23.07	1.65	-3.81	1990	-	-	-	-	-
PvOAK_down91	22.98	0	Wild type specific	71.4	3.29	-4.44	1061	-	-	-	-	-
PvOAK_down186	21.91	0	Wild type specific	35.15	0	Wild type specific	874	nucleotide binding protein, putative [Ricinus communis]	XP_002524352	transducin family protein / WD-40 repeat family protein	AT1G27470.1	transducin-related family protein
PvOAK_down128	21.91	0	Wild type specific	28.56	0	Wild type specific	783	-	-	-	-	-
PvOAK_down260	21.91	0	Wild type specific	27.46	0	Wild type specific	1239	F-box associated ubiquitination effector-like protein [Arabidopsis thaliana]	NP_001031829	F-box associated ubiquitination effector family protein	AT5G03970.2	-
PvOAK_down124	21.38	0	Wild type specific	109.85	0	Wild type specific	2517	Transmembrane protein 87B [Morus notabilis]	EXB54251	Lung seven transmembrane receptor family protein	AT1G61670.1	transmembrane protein 87b
PvOAK_down195	21.38	0	Wild type specific	50.53	8.23	-2.62	1890	-	-	-	-	-
PvOAK_down100	21.38	0	Wild type specific	21.97	1.65	-3.74	737	-	-	-	-	-
PvOAK_down36	20.84	0	Wild type specific	29.66	0	Wild type specific	1698	nucleoside diphosphate kinase [Genlisea aurea]	EPS65151	Nucleoside diphosphate kinase family protein	AT4G09320.1	-
PvOAK_down296	20.84	0	Wild type specific	30.76	3.29	-3.22	1006	-	-	-	-	-
PvOAK_down1	20.31	0	Wild type specific	34.05	0	Wild type specific	458	-	-	-	-	-
PvOAK_down69	20.31	0	Wild type specific	27.46	6.59	-2.06	1059	pentatricopeptide repeat-containing family protein [Populus trichocarpa]	XP_002321748	Pentatricopeptide repeat (PPR) superfamily protein	AT1G12620.1	-
PvOAK_down275	20.31	0	Wild type specific	126.33	9.88	-3.68	1093	-	-	-	-	-
PvOAK_down243	20.31	0	Wild type specific	94.47	3.29	-4.84	1305	-	-	-	-
PvOAK_down48	2635.54	656.07	-2.01	4209.42	813.55	-2.37	1443	chitinase [Camellia sinensis]	ACX42261	basic chitinase	AT3G12500.1	chitinase
PvOAK_down240	29.4	7.29	-2.01	31.86	4.94	-2.69	3280	-	-	-	-	-
PvOAK_down4	49.71	12.15	-2.03	57.12	6.59	-3.12	914	-	-	-	-	-
PvOAK_down295	1727.99	420.37	-2.04	2010.24	219.03	-3.2	2225	polyprotein [Primula vulgaris]	ABD78322	Eukaryotic aspartyl protease family protein	AT3G29750.1	uncharacterized protein loc102666336
PvOAK_down62	365.05	87.48	-2.06	753.57	167.98	-2.17	1049	PREDICTED: calcium-binding protein PBP1-like [Solanum lycopersicum]	XP_004243427	Calcium-binding EF-hand family protein	AT4G27280.1	calcium-binding protein PBP1-like
PvOAK_down120	367.73	87.48	-2.07	1898.19	447.95	-2.08	696	hypothetical protein CICLE_v10017099mg [Citrus clementina]	XP_006449687	Protein of unknown function, DUF538	AT5G46230.1	-
PvOAK_down84	82.31	19.44	-2.08	43.94	3.29	-3.74	1706	unknown protein [Oryza sativa Japonica Group]	AAT93896	Putative harbinger transposase-derived nuclease	AT2G13770.1	transposon pong sub-class
PvOAK_down127	61.47	14.58	-2.08	79.09	9.88	-3	620	hypothetical protein MIMGU_mgv1a005939mg [Mimulus guttatus]	EYU45867	casein kinase 1	AT4G26100.1	casein kinase i isoform delta-like protein
PvOAK_down58	197.76	46.17	-2.1	1269.86	247.03	-2.36	2100	PREDICTED: protein Aspartic protease in guard cell 1-like [Fragaria vesca subsp. vesca]	XP_004299230	Eukaryotic aspartyl protease family protein	AT3G18490.1	protein aspartic protease in guard cell 1-like
PvOAK_down40	20.84	4.86	-2.1	21.97	4.94	-2.15	2365	Uncharacterized protein TCM_016760 [Theobroma cacao]	XP_007040951	zinc ion binding;nucleic acid binding	AT2G01050.1	-
PvOAK_down112	20.84	4.86	-2.1	26.36	4.94	-2.42	391	-	-	-	-	-
PvOAK_down272	31.53	7.29	-2.11	105.46	16.47	-2.68	2437	hypothetical protein PRUPE_ppa007852mg [Prunus persica]	XP_007222215	2-oxoglutarate / Fe(II)-dependent oxygenase superfamily	AT4G10490.1	hyoscyamine 6-dioxygenase-like
PvOAK_down221	52.91	12.15	-2.12	123.03	24.7	-2.32	412	-	-	-	-	-
PvOAK_down147	1964.76	449.53	-2.13	1675.2	332.67	-2.33	1426	hypothetical protein VITISV_033496 [Vitis vinifera]	CAN77482	WD-40 repeat family protein	AT5G67320.1	-
PvOAK_down191	224.48	51.03	-2.14	424.02	69.17	-2.62	693	PREDICTED: uncharacterized protein LOC101267461 [Solanum lycopersicum]	XP_004249134	unknown protein	AT5G09225.1	uncharacterized protein tcm_001457
PvOAK_down2	42.76	9.72	-2.14	90.08	14.82	-2.6	1648	enhancer of ag-4 2 [Arabidopsis lyrata subsp. lyrata]	XP_002872040	Tudor/PWWP/MBT domain-containing protein	AT5G23150.1	-
PvOAK_down15	54.52	12.15	-2.17	632.73	107.05	-2.56	1904	PREDICTED: sugar transporter ERD6-like 6 [Vitis vinifera]	XP_002266704	Major facilitator superfamily protein	AT1G75220.1	sugar transporter erd6-like 6-like
PvOAK_down235	1763.26	386.35	-2.19	1723.53	372.19	-2.21	1466	Caffeic acid 3-O-methyltransferase	Q8W013	O-methyltransferase 1	AT5G54160.1	caffeic acid o-methyltransferase
PvOAK_down198	504.02	109.35	-2.2	154.89	11.53	-3.75	2128	Resistance protein MG13 [Medicago truncatula]	XP_003606005	-	-	-
PvOAK_down267	91.4	19.44	-2.23	69.2	6.59	-3.39	1810	PREDICTED: thioredoxin-like 4, chloroplastic [Vitis vinifera]	XP_002284743	Thioredoxin superfamily protein	AT1G07700.1	thioredoxin family protein
PvOAK_down151	663.83	140.93	-2.24	984.25	133.4	-2.88	384	-	-	-	-	-
PvOAK_down229	22.98	4.86	-2.24	43.94	9.88	-2.15	348	-	-	-	-	-
PvOAK_down297	301.45	63.18	-2.25	519.59	126.81	-2.03	1977	hypothetical protein MIMGU_mgv1a018718mg [Mimulus guttatus]	EYU32804	Methyltransferase MT-A70 family protein	AT1G19340.1	methyltransferase-like protein 2-like isoform x1
PvOAK_down307	230.9	48.6	-2.25	85.68	21.41	-2	1291	PREDICTED: uncharacterized protein LOC100809711 [Glycine max]	XP_006605697	-	-	-
PvOAK_down245	2703.96	563.73	-2.26	2376.04	411.71	-2.53	1088	caffeic acid/5-hydroxyferulic acid O-methyltransferase [Arabidopsis thaliana]	NP_200227	O-methyltransferase 1	AT5G54160.1	caffeic acid o-methyltransferase
PvOAK_down154	341	70.47	-2.27	230.68	47.76	-2.27	1623	hypothetical protein POPTR_0007s11400g [Populus trichocarpa]	XP_002310740	RNA-processing, HAT helix, U3 small nucleolar RNA-associated	AT4G28200.1	u3 small nucleolar rna-associated protein 6 homolog
PvOAK_down71	23.52	4.86	-2.27	38.45	4.94	-2.96	736	-	-	-	-	-
PvOAK_down244	23.52	4.86	-2.27	59.32	6.59	-3.17	348	-	-	-	-	-
PvOAK_down32	95.67	19.44	-2.3	273.52	31.29	-3.13	734	PREDICTED: F-box protein At1g78280-like [Vitis vinifera]	XP_002284081	transferases, transferring glycosyl groups	AT1G78280.1	F-box protein at1g78280-like
PvOAK_down108	83.91	17.01	-2.3	57.12	4.94	-3.53	1474	-	-	-	-	-
PvOAK_down241	579.38	116.63	-2.31	746.97	93.87	-2.99	1342	Stress-induced-phosphoprotein [Medicago truncatula]	XP_003611260	stress-inducible protein, putative	AT1G62740.1	tetratricopeptide repeat protein 1-like
PvOAK_down44	84.45	17.01	-2.31	180.15	21.41	-3.07	844	-	-	-	-	-
PvOAK_down287	60.4	12.15	-2.31	49.43	8.23	-2.59	899	-	-	-	-	-
PvOAK_down97	24.05	4.86	-2.31	26.36	0	Wild type specific	478	-	-	-	-	-
PvOAK_down308	24.05	4.86	-2.31	21.97	1.65	-3.74	760	-	-	-	-	-
PvOAK_down162	72.69	14.58	-2.32	158.18	37.88	-2.06	1984	Exocyst complex component 7 [Morus notabilis]	EXB98017	exocyst subunit exo70 family protein F1	AT5G50380.1	exocyst complex component 7-like
PvOAK_down170	729.57	143.36	-2.35	1286.33	227.27	-2.5	1776	Putative amidase [Morus notabilis]	EXB39267	Amidase family protein	AT4G34880.1	amidase -like
PvOAK_down73	198.83	38.88	-2.35	682.16	52.7	-3.69	781	unnamed protein product [Vitis vinifera]	CBI38770	cytochrome P450, family 87, subfamily A, polypeptide 2	AT1G12740.1	cytochrome p450 87a3-like
PvOAK_down37	62	12.15	-2.35	97.77	9.88	-3.31	263	-	-	-	-	-
PvOAK_down152	49.71	9.72	-2.35	32.95	1.65	-4.32	360	-	-	-	-	-
PvOAK_down46	149.66	29.16	-2.36	128.52	31.29	-2.04	1925	PREDICTED: ankyrin-1-like [Citrus sinensis]	XP_006487783	ankyrin repeat family protein	AT3G04710.1	-
PvOAK_down38	442.02	85.05	-2.38	909.55	143.28	-2.67	1097	PREDICTED: momilactone A synthase-like [Vitis vinifera]	XP_002275746	NAD(P)-binding Rossmann-fold superfamily protein	AT1G52340.1	short chain alcohol
PvOAK_down293	88.72	17.01	-2.38	231.78	41.17	-2.49	145	hypothetical protein MIMGU_mgv1a003572mg [Mimulus guttatus]	EYU29342	oligomeric Golgi complex component-related	AT5G11980.1	-
PvOAK_down310	140.57	26.73	-2.39	191.14	29.64	-2.69	2226	hypothetical protein VITISV_041771 [Vitis vinifera]	CAN62159	-	-	-
PvOAK_down30	101.55	19.44	-2.39	93.37	19.76	-2.24	1465	hypothetical protein POPTR_0004s23230g [Populus trichocarpa]	XP_006385031	Plant transposase (Ptta/En/Spm family)	AT1G40087.1	-
PvOAK_down188	50.78	9.72	-2.39	193.33	3.29	-5.88	886	SAUR-like auxin-responsive protein family, putative [Theobroma cacao]	XP_007041971	SAUR-like auxin-responsive protein family	AT2G21210.1	-
PvOAK_down76	179.05	34.02	-2.4	414.13	74.11	-2.48	1245	PREDICTED: F-box protein SKIP17 [Vitis vinifera]	XP_002272905	F-box/RNI-like superfamily protein	AT4G02740.1	-
PvOAK_down228	854.11	160.37	-2.41	1345.65	118.57	-3.5	523	-	-	-	-	-
PvOAK_down250	296.1	55.89	-2.41	121.93	28	-2.12	1054	PREDICTED: WUSCHEL-related homeobox 4 [Vitis vinifera]	XP_002284927	WUSCHEL related homeobox 4	AT1G46480.1	-
PvOAK_down285	129.35	24.3	-2.41	249.36	42.82	-2.54	1416	hypothetical protein MIMGU_mgv1a020755mg [Mimulus guttatus]	EYU30630	Integrase-type DNA-binding superfamily protein	AT1G12980.1	-
PvOAK_down67	116.52	21.87	-2.41	121.93	18.12	-2.75	1140	-	-	-	-	-
PvOAK_down158	844.49	155.51	-2.44	3238.35	0	Wild type specific	500	-	-	-	-	-
PvOAK_down252	210.59	38.88	-2.44	190.04	37.88	-2.33	448	hypothetical protein POPTR_0005s063002g, partial [Populus trichocarpa]	XP_002307024	-	-	-
PvOAK_down178	105.29	19.44	-2.44	151.59	32.94	-2.2	2461	D-isomer specific 2-hydroxyacid dehydrogenase family protein [Theobroma cacao]	XP_007051989	D-isomer specific 2-hydroxyacid dehydrogenase family protein	AT1G12550.1	glyoxylate hydroxypyruvate reductase hpr3-like
PvOAK_down289	132.55	24.3	-2.45	80.19	19.76	-2.02	1553	hypothetical protein CICLE_v10017099mg [Citrus clementina]	XP_006449687	Protein of unknown function, DUF538	AT5G46230.1	-
PvOAK_down35	133.62	24.3	-2.46	177.96	8.23	-4.43	1348	PREDICTED: probable carboxylesterase 12-like [Cicer arietinum]	XP_004505200	alpha/beta-Hydrolases superfamily protein	AT1G47480.1	probable carboxylesterase 12-like
PvOAK_down183	107.43	19.44	-2.47	502.01	72.46	-2.79	560	PREDICTED: cytochrome P450 87A3-like isoform X2 [Cicer arietinum]	XP_004511600	cytochrome P450, family 87, subfamily A, polypeptide 2	AT1G12740.1	cytochrome p450 87a3-like
PvOAK_down163	95.14	17.01	-2.48	389.96	93.87	-2.05	1647	-	-	-	-	-
PvOAK_down273	27.79	4.86	-2.52	60.42	1.65	-5.2	1902	carotenoid cleavage dioxygenase 4a-6 [Chrysanthemum x morifolium]	BAL72909	nine-cis-epoxycarotenoid dioxygenase 4	AT4G19170.1	-
PvOAK_down302	1240.54	213.83	-2.54	1905.88	82.34	-4.53	565	-	-	-	-	-
PvOAK_down64	225.55	38.88	-2.54	1347.85	174.57	-2.95	1084	PREDICTED: carotenoid 9,10(9',10')-cleavage dioxygenase 1-like [Citrus sinensis]	XP_006476133	carotenoid cleavage dioxygenase 1	AT3G63520.1	carotenoid (9 )-cleavage dioxygenase isoform 1
PvOAK_down99	28.33	4.86	-2.54	84.58	9.88	-3.1	842	-	-	-	-	-
PvOAK_down101	42.76	7.29	-2.55	151.59	16.47	-3.2	990	-	-	oligomeric Golgi complex component-related	AT5G11980.1	-
PvOAK_down117	401.4	68.04	-2.56	121.93	1.65	-6.21	465	uncharacterized protein LOC100499751 [Glycine max]	NP_001235523	Alba DNA/RNA-binding protein	AT1G76010.1	ribonuclease p protein subunit p25-like
PvOAK_down301	114.38	19.44	-2.56	652.5	62.58	-3.38	596	PREDICTED: integrator complex subunit 9 homolog isoform X4 [Citrus sinensis]	XP_006482995	Beta-Casp domain	AT3G07530.1	integrator complex subunit 9-like
PvOAK_down144	1574.06	264.86	-2.57	3194.41	522.05	-2.61	1922	PREDICTED: probable acyl-activating enzyme 12, peroxisomal-like [Fragaria vesca]	XP_004288576	acyl activating enzyme 12	AT1G65890.1	amp-dependent synthetase and ligase family protein
PvOAK_down182	158.21	26.73	-2.57	204.32	23.06	-3.15	2362	-	-	-	-	-
PvOAK_down169	101.55	17.01	-2.58	32.95	6.59	-2.32	1484	basic 7S globulin 2 precursor small subunit, putative [Ricinus communis]	XP_002517165	Eukaryotic aspartyl protease family protein	AT1G03220.1	xyloglucan-specific fungal endoglucanase inhibitor protein
PvOAK_down217	29.4	4.86	-2.6	38.45	0	Wild type specific	963	-	-	-	-	-
PvOAK_down208	1214.35	199.25	-2.61	876.6	159.75	-2.46	560	Poly(A) binding protein 8 [Theobroma cacao]	XP_007042478	poly(A) binding protein 2	AT4G34110.1	poly binding protein 8
PvOAK_down109	192.95	31.59	-2.61	125.23	18.12	-2.79	607	hypothetical protein POPTR_0019s02800g [Populus trichocarpa]	XP_006371033	GDSL-like Lipase/Acylhydrolase superfamily protein	AT1G29660.1	GDSL esterase lipase at1g29670-like
PvOAK_down148	103.69	17.01	-2.61	1804.82	433.12	-2.06	901	-	-	-	-	-
PvOAK_down179	44.36	7.29	-2.61	114.24	1.65	-6.12	1956	-	-	-	-	-
PvOAK_down261	60.4	9.72	-2.64	36.25	3.29	-3.46	905	PREDICTED: ubiquinol oxidase 1, mitochondrial-like [Cicer arietinum]	XP_004512369	alternative oxidase 1A	AT3G22370.1	alternative oxidase
PvOAK_down193	610.92	97.2	-2.65	391.06	28	-3.8	751	PREDICTED: GDSL esterase/lipase At1g29670-like [Solanum tuberosum]	XP_006358065	GDSL-like Lipase/Acylhydrolase superfamily protein	AT1G29670.1	GDSL esterase lipase at1g29670-like
PvOAK_down146	91.93	14.58	-2.66	45.04	0	Wild type specific	545	-	-	-	-	-
PvOAK_down103	61.47	9.72	-2.66	96.67	8.23	-3.55	1008	hypothetical protein VITISV_020888 [Vitis vinifera]	CAN59997	DNA/RNA polymerases superfamily protein	ATMG00860.1	DNA RNA polymerases superfamily protein
PvOAK_down238	46.5	7.29	-2.67	151.59	28	-2.44	926	PREDICTED: uncharacterized protein LOC101231590 [Cucumis sativus]	XP_004157954	glycine-rich protein	AT5G11700.2	-
PvOAK_down155	125.6	19.44	-2.69	355.91	79.05	-2.17	3824	-	-	-	-	-
PvOAK_down21	47.03	7.29	-2.69	50.53	4.94	-3.35	719	-	-	-	-	-
PvOAK_down231	64.14	9.72	-2.72	72.5	14.82	-2.29	486	hypothetical protein MIMGU_mgv1a010537mg [Mimulus guttatus]	EYU36470	Predicted AT-hook DNA-binding family protein	AT5G49700.1	-
PvOAK_down66	354.9	53.46	-2.73	219.7	18.12	-3.6	751	PREDICTED: hydroxysteroid 11-beta-dehydrogenase 1-like protein [Vitis vinifera]	XP_002266761	hydroxysteroid dehydrogenase 1	AT5G50700.1	hydroxysteroid dehydrogenase 1
PvOAK_down50	65.74	9.72	-2.76	274.62	11.53	-4.57	592	hypothetical protein CICLE_v100009412mg, partial [Citrus clementina]	XP_006433712	sucrose transporter 4	AT1G09960.1	sucrose transporter
PvOAK_down27	1079.12	157.94	-2.77	1099.59	255.26	-2.11	1563	chalcone synthase [Vitis vinifera]	BAB84112	Chalcone and stilbene synthase family protein	AT5G13930.1	chalcone synthase
PvOAK_down123	531.81	75.33	-2.82	81.29	13.17	-2.63	1866	Geraniol 8-hydroxylase; Cytochrome P450 76B6; Geraniol 10-hydroxylase	Q8VWZ7	cytochrome P450, family 76, subfamily C, polypeptide 3	AT2G45580.1	geraniol 10-hydroxylase-like protein
PvOAK_down215	34.74	4.86	-2.84	57.12	1.65	-5.12	2207	-	-	-	-	-
PvOAK_down248	104.76	14.58	-2.85	34.05	6.59	-2.37	1413	-	-	-	-	-
PvOAK_down259	35.28	4.86	-2.86	59.32	6.59	-3.17	272	hypothetical protein CICLE_v10018329mg [Citrus clementina]	XP_006448057	sodium proton exchanger, putative (NHX7) (SOS1)	AT2G01980.1	salt overly sensitive 1b isoform 1
PvOAK_down11	678.79	92.34	-2.88	510.8	47.76	-3.42	2422	Early-responsive to dehydration stress protein (ERD4) isoform 1 [Theobroma cacao]	XP_007024953	Early-responsive to dehydration stress protein (ERD4)	AT1G30360.1	early-responsive to dehydration 4
PvOAK_down279	36.34	4.86	-2.9	113.14	24.7	-2.2	854	hypothetical protein PRUPE_ppb025266mg [Prunus persica]	XP_007216637	UDP-glucosyl transferase 85A5	AT1G22370.2	UDP-glycosyltransferase 85a2-like
PvOAK_down22	110.1	14.58	-2.92	306.48	4.94	-5.95	461	PREDICTED: chromosome-associated kinesin KIF4-like [Solanum tuberosum]	XP_006354853	P-loop containing nucleoside triphosphate hydrolases superfamily	AT5G47820.2	chromosome-associated kinesin kif4-like
PvOAK_down294	73.76	9.72	-2.92	51.63	8.23	-2.65	948	PREDICTED: oligopeptide transporter 4-like [Solanum lycopersicum]	XP_004238028	oligopeptide transporter 4	AT5G64410.1	oligopeptide transporter 4-like
PvOAK_down129	55.59	7.29	-2.93	108.75	1.65	-6.05	733	PREDICTED: DUF246 domain-containing protein At1g04910 [Vitis vinifera]	XP_002283844	O-fucosyltransferase family protein	AT4G24530.1	-
PvOAK_down171	508.83	65.61	-2.96	575.61	51.05	-3.5	3726	PREDICTED: COBRA-like protein 7-like [Fragaria vesca subsp. vesca]	XP_004296258	COBRA-like protein-7 precursor	AT4G16120.1	cobra-like protein 7-like
PvOAK_down110	96.21	12.15	-2.99	243.87	11.53	-4.4	934	PREDICTED: protein PHLOEM PROTEIN 2-LIKE A10-like [Cucumis sativus]	XP_004141410	Carbohydrate-binding protein	AT1G10150.1	-
PvOAK_down176	156.07	19.44	-3.01	157.08	23.06	-2.77	251	PREDICTED: GDSL esterase/lipase At1g29670-like [Solanum lycopersicum]	XP_004234069	GDSL-like Lipase/Acylhydrolase superfamily protein	AT5G45670.1	gdsl esterase lipase at1g29670-like
PvOAK_down304	40.09	4.86	-3.04	95.57	23.06	-2.05	695	hypothetical protein MIMGU_mgv1a000210mg [Mimulus guttatus]	EYU20394	glycine-rich protein	AT5G11700.1	-
PvOAK_down14	649.4	77.76	-3.06	5488.06	978.23	-2.49	1354	uncharacterized protein LOC100819684 [Glycine max]	NP_001241491	cinnamyl alcohol dehydrogenase 9	AT4G39330.1	cinnamyl-alcohol dehydrogenase
PvOAK_down34	445.23	53.46	-3.06	314.17	37.88	-3.05	1255	hypothetical protein POPTR_0001s45610g [Populus trichocarpa]	XP_002300519	2-oxoglutarate / Fe(II)-dependent oxygenase superfamily	AT4G10490.1	2-oxoglutarate/ fe -dependent oxygenase superfamily
PvOAK_down298	60.93	7.29	-3.06	157.08	19.76	-2.99	2270	predicted protein [Nematostella vectensis]	XP_001641309	-	-	-
PvOAK_down77	20.31	2.43	-3.06	28.56	6.59	-2.12	715	ELF4-like 4 [Theobroma cacao]	XP_007024603	ELF4-like 4	AT1G17455.2	-
PvOAK_down227	41.16	4.86	-3.08	79.09	0	Wild type specific	188	-	-	-	-	-
PvOAK_down20	20.84	2.43	-3.1	25.27	0	Wild type specific	228	-	-	-	-	-
PvOAK_down83	20.84	2.43	-3.1	154.89	14.82	-3.39	1046	PREDICTED: uncharacterized protein LOC101218085 [Cucumis sativus]	XP_004148556	-	-	uncharacterized protein tcm_036560
PvOAK_down8	356.5	41.31	-3.11	2093.72	395.25	-2.41	1715	hypothetical protein POPTR_0005s23840g [Populus trichocarpa]	XP_002307620	3-ketoacyl-CoA synthase 2	AT1G04220.1	3-ketoacyl- synthase 17-like
PvOAK_down70	127.21	14.58	-3.13	976.56	3.29	-8.21	748	PREDICTED: uncharacterized protein LOC100853220 [Vitis vinifera]	XP_003631458	Bifunctional inhibitor/lipid-transfer protein/seed storage 2S albumin	AT4G33550.2	-
PvOAK_down209	192.95	21.87	-3.14	206.52	32.94	-2.65	3077	hypothetical protein M569_02828, partial [Genlisea aurea]	EPS71928	hydrolases;protein serine/threonine phosphatases	AT1G48120.1	-
PvOAK_down223	44.36	4.86	-3.19	139.51	16.47	-3.08	625	Retrotransposon protein [Theobroma cacao]	XP_007044234	DNA/RNA polymerases superfamily protein	ATMG00860.1	reverse transcriptase
PvOAK_down305	112.78	12.15	-3.21	518.49	18.12	-4.84	496	hypothetical protein VITISV_034488 [Vitis vinifera]	CAN66113	GRAM domain-containing protein / ABA-responsive protein-related	AT5G08350.1	-
PvOAK_down278	22.45	2.43	-3.21	26.36	3.29	-3	345	-	-	-	-	-
PvOAK_down236	184.93	19.44	-3.25	520.68	83.99	-2.63	1106	catalytic, putative [Ricinus communis]	XP_002518789	alpha/beta-Hydrolases superfamily protein	AT2G03550.1	-
PvOAK_down72	117.59	12.15	-3.27	233.98	47.76	-2.29	2111	hypothetical protein POPTR_0013s09120g [Populus trichocarpa]	XP_002319865	RNA-binding (RRM/RBD/RNP motifs) family protein	AT1G22910.1	rna-binding family protein isoform partial
PvOAK_down253	23.52	2.43	-3.27	32.95	4.94	-2.74	350	-	-	-	-	-
PvOAK_down256	165.69	17.01	-3.28	258.15	26.35	-3.29	2938	hypothetical protein VITISV_040899 [Vitis vinifera]	CAN74740	F-box/RNI-like/FBD-like domains-containing protein	AT3G50710.1	-
PvOAK_down288	48.64	4.86	-3.32	86.78	8.23	-3.4	1009	unknown [Medicago truncatula]	AFK40480	GRAM domain-containing protein/ABA-responsive related	AT5G23350.1	-
PvOAK_down173	979.18	97.2	-3.33	588.79	0	Wild type specific	706	PREDICTED: polyadenylate-binding protein 8-like [Solanum tuberosum]	XP_006342637	poly(A) binding protein 8	AT1G49760.2	polyadenylate-binding protein 8-like
PvOAK_down281	24.59	2.43	-3.34	20.87	1.65	-3.66	1234	-	-	-	-	-
PvOAK_down185	24.59	2.43	-3.34	63.71	1.65	-5.27	248	-	-	-	-	-
PvOAK_down201	272.59	26.73	-3.35	1161.11	49.41	-4.55	1517	-	-	-	-	-
PvOAK_down168	74.29	7.29	-3.35	58.22	9.88	-2.56	1581	-	-	-	-	-
PvOAK_down184	49.71	4.86	-3.35	29.66	6.59	-2.17	2074	PREDICTED: glucan endo-1,3-beta-glucosidase 8 [Vitis vinifera]	XP_002281500	O-Glycosyl hydrolases family 17 protein	AT3G24330.1	glucan endo- -beta-glucosidase 8-like
PvOAK_down282	52.38	4.86	-3.43	94.47	0	Wild type specific	1011	-	-	-	-	-
PvOAK_down82	52.91	4.86	-3.44	57.12	8.23	-2.79	587	PREDICTED: 66 kDa stress protein-like [Solanum tuberosum]	XP_006341564	transducin family protein / WD-40 repeat family protein	AT3G18060.1	-
PvOAK_down218	321.23	29.16	-3.46	164.77	18.12	-3.19	857	PREDICTED: GDSL esterase/lipase At1g29670-like [Solanum lycopersicum]	XP_004233855	GDSL-like Lipase/Acylhydrolase superfamily protein	AT1G29660.1	GDSL esterase lipase at1g29670-like
PvOAK_down180	754.16	68.04	-3.47	409.74	0	Wild type specific	1173	PREDICTED: probable isoaspartyl peptidase/L-asparaginase 2-like [Fragaria vesca]	XP_004291067	N-terminal nucleophile aminohydrolases superfamily protein	AT3G16150.1	probable isoaspartyl peptidase l-asparaginase 2-like
PvOAK_down225	107.97	9.72	-3.47	243.87	60.93	-2	4555	hypothetical protein POPTR_0006s25110g [Populus trichocarpa]	XP_002308587	Protein of unknown function	AT5G11700.1	-
PvOAK_down249	107.43	9.72	-3.47	137.31	1.65	-6.38	455	-	-	-	-	-
PvOAK_down220	81.24	7.29	-3.48	35.15	8.23	-2.09	153	unnamed protein product [Vitis vinifera]	CBI27145	Zinc-binding ribosomal protein family protein	AT4G14320.1	-
PvOAK_down68	27.26	2.43	-3.49	26.36	4.94	-2.42	1584	-	-	-	-	-
PvOAK_down23	27.26	2.43	-3.49	115.34	16.47	-2.81	304	PREDICTED: MLO-like protein 12-like [Citrus sinensis]	XP_006485875	Seven transmembrane MLO family protein	AT1G11310.2	MLO-like protein 12-like
PvOAK_down51	420.1	36.45	-3.53	827.16	70.81	-3.55	7497	PREDICTED: zinc finger MYM-type protein 1-like [Citrus sinensis]	XP_006489843	TTF-type zinc finger protein with HAT dimerisation domain	AT1G19260.1	-
PvOAK_down65	225.02	19.44	-3.53	822.77	4.94	-7.38	3900	hypothetical protein CICLE_v10011477mg [Citrus clementina]	XP_006429861	Jojoba acyl CoA reductase-related male sterility protein	AT3G11980.1	fatty acyl- reductase 2-like
PvOAK_down92	56.12	4.86	-3.53	46.14	8.23	-2.49	2635	-	-	-	-	-
PvOAK_down262	141.1	12.15	-3.54	318.56	26.35	-3.6	6855	PREDICTED: F-box protein SKIP17 [Vitis vinifera]	XP_002272905	-	-	-
PvOAK_down56	56.66	4.86	-3.54	38.45	1.65	-4.55	704	-	-	-	-	-
PvOAK_down43	174.24	14.58	-3.58	528.37	26.35	-4.33	1612	jasmonate O-methyltransferase [Ipomoea nil]	AHA06001	jasmonic acid carboxyl methyltransferase	AT1G19640.1	-
PvOAK_down159	145.38	12.15	-3.58	296.59	34.58	-3.1	3650	-	-	-	-	-
PvOAK_down142	87.66	7.29	-3.59	85.68	19.76	-2.12	2090	Uncharacterized protein TCM_015731 [Theobroma cacao]	XP_007039520	unknown protein	AT2G35290.1	-
PvOAK_down19	324.43	26.73	-3.6	2234.33	0	Wild type specific	449	-	-	-	-	-
PvOAK_down312	476.76	38.88	-3.62	393.26	64.23	-2.61	1158	PREDICTED: uncharacterized protein LOC102596491 [Solanum tuberosum]	XP_006340515	-	-	-
PvOAK_down79	59.86	4.86	-3.62	27.46	1.65	-4.06	856	-	-	-	-	-
PvOAK_down206	60.93	4.86	-3.65	95.57	21.41	-2.16	745	PREDICTED: E3 ubiquitin-protein ligase UPL1-like isoform X1 [Citrus sinensis]	XP_006472420	ubiquitin-protein ligase 1	AT1G55860.2	-
PvOAK_down189	153.4	12.15	-3.66	280.12	28	-3.32	1118	hypothetical protein CICLE_v10001045mg [Citrus clementina]	XP_006433418	Protein of unknown function (DUF1624)	AT5G27730.1	-
PvOAK_down274	31	2.43	-3.67	299.89	60.93	-2.3	338	PREDICTED: uncharacterized protein LOC101260476 [Solanum lycopersicum]	XP_004247758	Cyclopropane-fatty-acyl-phospholipid synthase	AT3G23510.1	cyclopropane-fatty-acyl-phospholipid synthase family
PvOAK_down204	31	2.43	-3.67	29.66	1.65	-4.17	129	-	-	-	-	-
PvOAK_down160	63.07	4.86	-3.7	75.8	14.82	-2.35	992	-	-	-	-	-
PvOAK_down119	31.53	2.43	-3.7	47.24	8.23	-2.52	1153	-	-	-	-	-
PvOAK_down266	31.53	2.43	-3.7	62.61	8.23	-2.93	508	hypothetical protein MIMGU_mgv1a023151mg [Mimulus guttatus]	EYU24478	Glycosyltransferase family 29 (sialyltransferase) family protein	AT3G48820.2	sialyltransferase-like protein
PvOAK_down47	31.53	2.43	-3.7	75.8	8.23	-3.2	1493	PREDICTED: uncharacterized protein LOC101253168 [Solanum lycopersicum]	XP_004235300	Glycosyltransferase family 29 (sialyltransferase) family protein	AT3G48820.2	-
PvOAK_down251	31.53	2.43	-3.7	48.33	4.94	-3.29	622	-	-	-	-	-
PvOAK_down233	320.16	24.3	-3.72	1426.94	74.11	-4.27	1032	PREDICTED: 3-oxoacyl-[acyl-carrier-protein] reductase FabG-like [Solanum lycopersicum]	XP_004249129	NAD(P)-binding Rossmann-fold superfamily protein	AT3G55310.1	-
PvOAK_down115	32.07	2.43	-3.72	47.24	9.88	-2.26	461	-	-	-	-	-
PvOAK_down207	32.6	2.43	-3.75	43.94	0	Wild type specific	763	-	-	-	-	-
PvOAK_down219	32.6	2.43	-3.75	21.97	0	Wild type specific	426	-	-	-	-	-
PvOAK_down10	32.6	2.43	-3.75	61.52	3.29	-4.22	1850	-	-	-	-	-
PvOAK_down121	300.38	21.87	-3.78	1054.55	8.23	-7	2302	glucosyltransferase [Cyclamen persicum]	BAF75899	UDP-Glycosyltransferase superfamily protein	AT4G01070.1	UDP-glycosyltransferase 88a1-like
PvOAK_down258	442.55	31.59	-3.81	110.95	23.06	-2.27	3088	hypothetical protein PRUPE_ppa016555mg, partial [Prunus persica]	XP_007212415	Concanavalin A-like lectin protein kinase family protein	AT5G10530.1	l-type lectin-domain containing receptor kinase -like
PvOAK_down230	205.78	14.58	-3.82	155.99	29.64	-2.4	749	PREDICTED: uncharacterized protein LOC102596491 [Solanum tuberosum]	XP_006340515	-	-	-
PvOAK_down292	208.98	14.58	-3.84	71.4	8.23	-3.12	1952	P-loop containing nucleoside triphosphate hydrolases superfamily [Theobroma cacao]	XP_007035178	P-loop containing nucleoside triphosphate hydrolases superfamily	AT4G14330.1	kinesin-like protein kif11-like
PvOAK_down161	3276.92	225.98	-3.86	1833.38	268.44	-2.77	992	PREDICTED: axial regulator YABBY 1 [Vitis vinifera]	XP_002280334	Plant-specific transcription factor YABBY family protein	AT2G45190.1	axial regulator yabby 1-like
PvOAK_down106	493.33	34.02	-3.86	75.8	8.23	-3.2	547	Pentatricopeptide repeat-containing protein, putative [Theobroma cacao]	XP_007037187	Pentatricopeptide repeat (PPR) superfamily protein	AT1G74750.1	-
PvOAK_down232	71.62	4.86	-3.88	101.06	16.47	-2.62	567	-	-	-	-	-
PvOAK_down271	35.81	2.43	-3.88	32.95	1.65	-4.32	2342	-	-	-	-	-
PvOAK_down153	36.34	2.43	-3.9	96.67	9.88	-3.29	2392	PREDICTED: uncharacterized protein LOC102663845 [Glycine max]	XP_006575768	Retrotransposon gag protein	AT1G21280.1	-
PvOAK_down104	558	36.45	-3.94	1809.22	354.07	-2.35	1857	PREDICTED: serine/arginine repetitive matrix protein 2-like [Glycine max]	XP_003538083	Protein of unknown function	AT3G49601.1	flavonoid 3 -monooxygenase-like
PvOAK_down125	37.95	2.43	-3.97	26.36	1.65	-4	1162	hypothetical protein POPTR_0008s19390g [Populus trichocarpa]	XP_006380014	basic helix-loop-helix (bHLH) DNA-binding superfamily protein	AT2G16910.1	-
PvOAK_down9	349.55	21.87	-4	4567.53	433.12	-3.4	1232	conserved hypothetical protein [Ricinus communis]	XP_002513946	Phosphate-responsive 1 family protein	AT4G08950.1	phosphate-responsive 1 family protein
PvOAK_down98	232.5	14.58	-4	405.34	11.53	-5.14	2358	PREDICTED: uncharacterized protein LOC100306182 isoform X1 [Glycine max]	XP_006576147	-	-	-
PvOAK_down138	39.02	2.43	-4.01	45.04	8.23	-2.45	1136	xyloglucan endotransglucosylase/hydrolase 7 [Malus domestica]	ACD03231	xyloglucan endotransglucosylase/hydrolase 16	AT3G23730.1	xyloglucan endotransglucosylase hydrolase protein 16-like
PvOAK_down118	79.64	4.86	-4.03	38.45	0	Wild type specific	1918	hypothetical protein POPTR_0007s07900g [Populus trichocarpa]	XP_002310082	mitogen-activated protein kinase kinase kinase 7	AT3G13530.1	-
PvOAK_down17	40.09	2.43	-4.04	93.37	16.47	-2.5	1817	-	-	-	-	-
PvOAK_down291	41.16	2.43	-4.08	103.26	0	Wild type specific	480	hypothetical protein CICLE_v10014076mg [Citrus clementina]	XP_006448121	THO2	AT1G24706.2	tho complex subunit 2-like
PvOAK_down113	416.36	21.87	-4.25	1833.38	59.29	-4.95	977	PREDICTED: (-)-alpha-pinene synthase-like [Fragaria vesca subsp. vesca]	XP_004287071	Terpenoid cyclases/Protein prenyltransferases superfamily	AT3G14520.1	-
PvOAK_down63	932.67	48.6	-4.26	1576.34	181.15	-3.12	1700	phi-1 [Nicotiana tabacum]	BAA33810	Phosphate-responsive 1 family protein	AT4G08950.1	phosphate-responsive family protein
PvOAK_down214	46.5	2.43	-4.26	48.33	4.94	-3.29	1141	OO_Ba0005L10-OO_Ba0081K17.16 [Oryza officinalis]	CBG76265	glutathione S-transferase THETA 3	AT5G41220.1	-
PvOAK_down5	47.03	2.43	-4.27	34.05	3.29	-3.37	1355	-	-	-	-	-
PvOAK_down303	96.21	4.86	-4.31	107.65	0	Wild type specific	2465	-	-	-	-	-
PvOAK_down196	49.17	2.43	-4.34	59.32	14.82	-2	268	PREDICTED: chromosome-associated kinesin KIF4A-like isoform X1 [Glycine max]	XP_003545324	ATP binding microtubule motor family protein	AT3G50240.1	chromosome-associated kinesin kif4-like
PvOAK_down174	4793.79	218.69	-4.45	5924.16	125.16	-5.56	743	PREDICTED: multicystatin-like isoform X1 [Solanum tuberosum]	XP_006353992	-	-	-
PvOAK_down86	649.4	29.16	-4.48	1983.88	107.05	-4.21	1453	PREDICTED: jasmonate O-methyltransferase-like [Glycine max]	XP_003549442	jasmonic acid carboxyl methyltransferase	AT1G19640.1	jasmonate o-methyltransferase-like
PvOAK_down205	1646.75	70.47	-4.55	1646.64	189.39	-3.12	1218	-	-	-	-	-
PvOAK_down59	113.85	4.86	-4.55	785.42	169.63	-2.21	1023	PREDICTED: vinorine synthase-like [Solanum lycopersicum]	XP_004240930	HXXXD-type acyl-transferase family protein	AT3G26040.1	-
PvOAK_down226	233.04	9.72	-4.58	1007.32	26.35	-5.26	2707	PREDICTED: uncharacterized protein LOC101246921 [Solanum lycopersicum]	XP_004238051	Protein of unknown function (DUF1005)	AT4G29310.1	-
PvOAK_down311	242.12	9.72	-4.64	778.83	6.59	-6.89	911	hypothetical protein AMTR_s00046p00232890 [Amborella trichopoda]	XP_006856635	Octicosapeptide/Phox/Bem1p family protein	AT5G64430.1	-
PvOAK_down139	183.33	7.29	-4.65	239.47	18.12	-3.72	2757	-	-	-	-	-
PvOAK_down95	370.4	14.58	-4.67	237.27	26.35	-3.17	1161	RNA-binding protein 38 [Morus notabilis]	EXC19488	RNA-binding (RRM/RBD/RNP motifs) family protein	AT3G54770.1	RNA recognition motif-containing family protein
PvOAK_down157	62	2.43	-4.67	75.8	0	Wild type specific	1552	PREDICTED: uncharacterized protein LOC102595311 [Solanum tuberosum]	XP_006365576	DNA/RNA polymerases superfamily protein	ATMG00860.1	uncharacterized protein loc102595311
PvOAK_down314	248.54	9.72	-4.68	436.1	77.4	-2.49	2485	PREDICTED: serine/threonine-protein kinase At5g01020-like [Vitis vinifera]	XP_002265117	Protein kinase superfamily protein	AT2G07180.2	serine threonine-protein kinase at5g01020-like
PvOAK_down31	125.07	4.86	-4.69	147.2	0	Wild type specific	2066	hypothetical protein VITISV_008346 [Vitis vinifera]	CAN68216	Plant transposase (Ptta/En/Spm family)	AT3G30200.1	-
PvOAK_down122	126.67	4.86	-4.7	86.78	0	Wild type specific	1368	hypothetical protein L484_022351 [Morus notabilis]	EXB38451	Protein of Unknown Function (DUF239)	AT2G24950.1	-
PvOAK_down137	128.28	4.86	-4.72	315.27	28	-3.49	1118	xyloglucan endotransglucosylase/hydrolase 7 [Malus domestica]	ACD03231	xyloglucan endotransglucosylase/hydrolase 16	AT3G23730.1	xyloglucan endotransglucosylase hydrolase protein 16-like
PvOAK_down239	65.74	2.43	-4.76	36.25	3.29	-3.46	557	-	-	-	-	-
PvOAK_down216	66.28	2.43	-4.77	40.64	3.29	-3.63	857	-	-	-	-	-
PvOAK_down254	66.81	2.43	-4.78	152.69	31.29	-2.29	580	-	-	-	-	-
PvOAK_down164	136.29	4.86	-4.81	339.43	13.17	-4.69	5997	hypothetical protein VITISV_040650 [Vitis vinifera]	CAN67762	cysteine-rich RLK (RECEPTOR-like protein kinase) 8	AT4G23160.1	-
PvOAK_down78	70.02	2.43	-4.85	119.74	3.29	-5.18	7820	hypothetical protein [Beta vulgaris subsp. vulgaris]	CCA65979	Plant protein of unknown function (DUF247)	AT3G47250.3	-
PvOAK_down234	70.55	2.43	-4.86	105.46	8.23	-3.68	928	-	-	-	-	-
PvOAK_down57	1608.26	51.03	-4.98	196.63	28	-2.81	1509	hypothetical protein MIMGU_mgv1a008469mg [Mimulus guttatus]	EYU33537	Pectin lyase-like superfamily protein	AT5G47500.1	probable pectinesterase 68-like
PvOAK_down61	540.36	17.01	-4.99	87.88	3.29	-4.74	1427	hypothetical protein CARUB_v10001640mg, partial [Capsella rubella]	XP_006288389	Ribosomal protein S8e family protein	AT5G06360.1	ribosome biogenesis protein nsa2 homolog
PvOAK_down167	81.78	2.43	-5.07	127.43	0	Wild type specific	901	-	-	-	-	-
PvOAK_down286	83.38	2.43	-5.1	326.25	3.29	-6.63	4204	-	-	-	-	-
PvOAK_down284	83.38	2.43	-5.1	572.31	3.29	-7.44	4701	hypothetical protein VITISV_018454 [Vitis vinifera]	CAN83990	cysteine-rich RLK (RECEPTOR-like protein kinase) 8	AT4G23160.1	-
PvOAK_down94	167.29	4.86	-5.11	483.34	19.76	-4.61	3573	hypothetical protein M569_05580, partial [Genlisea aurea]	EPS69182	TOPLESS-related 2	AT3G16830.1	-
PvOAK_down270	84.98	2.43	-5.13	547.05	93.87	-2.54	341	hypothetical protein CICLE_v100057103mg, partial [Citrus clementina]	XP_006420309	Cyclopropane-fatty-acyl-phospholipid synthase	AT3G23510.1	cyclopropane-fatty-acyl-phospholipid synthase family protein
PvOAK_down242	90.33	2.43	-5.22	119.74	6.59	-4.18	1819	PREDICTED: monosaccharide-sensing protein 2-like [Solanum lycopersicum]	XP_004234503	tonoplast monosaccharide transporter3	AT3G51490.2	monosaccharide-sensing protein 2-like
PvOAK_down39	92.47	2.43	-5.25	60.42	4.94	-3.61	819	-	-	-	-	-
PvOAK_down277	192.41	4.86	-5.31	69.2	0	Wild type specific	1559	PREDICTED: uncharacterized protein LOC102582478 [Solanum tuberosum]	XP_006362684	-	-	-
PvOAK_down197	1469.83	36.45	-5.33	198.83	44.47	-2.16	2446	hypothetical protein MIMGU_mgv1a019118mg [Mimulus guttatus]	EYU33854	F-box and associated interaction domains-containing protein	AT4G12560.2	-
PvOAK_down255	1376.83	34.02	-5.34	2485.89	102.11	-4.61	479	-	-	-	-	-
PvOAK_down300	104.76	2.43	-5.43	46.14	0	Wild type specific	378	-	-	-	-	-
PvOAK_down13	214.33	4.86	-5.46	453.68	51.05	-3.15	1691	-	-	-	-	-
PvOAK_down105	135.22	2.43	-5.8	411.93	6.59	-5.97	1326	orcinol O-methyltransferase-like protein [Rosa chinensis]	AEC13057	O-methyltransferase family protein	AT4G35160.1	8-hydroxyquercetin 8-o-methyltransferase
PvOAK_down190	277.93	4.86	-5.84	90.08	3.29	-4.77	351	PREDICTED: putative ribonuclease H protein At1g65750-like [Solanum tuberosum]	XP_006356603	Ribonuclease H-like superfamily protein	AT3G09510.1	-
PvOAK_down114	314.81	4.86	-6.02	1306.11	29.64	-5.46	303	hypothetical protein MIMGU_mgv1a023948mg [Mimulus guttatus]	EYU32629	terpene synthase 21	AT5G23960.2	germacrene A
PvOAK_down89	335.66	4.86	-6.11	1173.19	8.23	-7.15	4189	-	-	-	-	-
PvOAK_down93	175.85	2.43	-6.18	771.14	39.52	-4.29	1581	PREDICTED: flavonoid 3'-monooxygenase-like [Citrus sinensis]	XP_006475100	cytochrome P450, family 82, subfamily C, polypeptide 4	AT4G31940.1	flavonoid 3 -monooxygenase-like
PvOAK_down202	177.98	2.43	-6.19	102.16	13.17	-2.95	1997	hypothetical protein CICLE_v10016281mg [Citrus clementina]	XP_006446303	RNA-binding (RRM/RBD/RNP motifs) family protein	AT5G66010.1	-
PvOAK_down85	198.83	2.43	-6.35	94.47	3.29	-4.84	5121	PREDICTED: uncharacterized protein LOC102591431 [Solanum tuberosum]	XP_006364651	MuDR family transposase	AT1G64260.1	transposon mutator sub-class
PvOAK_down268	229.83	2.43	-6.56	175.76	4.94	-5.15	877	40S ribosomal protein S5-like [Glycine max]	NP_001276300	ribosomal protein 5B	AT2G37270.2	protein
PvOAK_down257	266.71	2.43	-6.78	90.08	0	Wild type specific	609	-	-	-	-	-
PvOAK_down246	275.26	2.43	-6.82	507.5	0	Wild type specific	1175	-	-	-	-	-
PvOAK_down276	303.59	2.43	-6.97	496.52	52.7	-3.24	7805	-	-	-	-	-
PvOAK_down136	303.59	2.43	-6.97	405.34	11.53	-5.14	496	-	-	-	-	-
PvOAK_down203	655.81	4.86	-7.08	666.78	14.82	-5.49	4909	hypothetical protein CICLE_v10024242mg [Citrus clementina]	XP_006443857	2-oxoglutarate/Fe(II)-dependent oxygenase superfamily protein	AT2G44800.1	sialyltransferase-like protein
PvOAK_down187	541.97	2.43	-7.8	787.62	0	Wild type specific	3437	PREDICTED: proteasome subunit beta type-5-like [Glycine max]	XP_003526966	N-terminal nucleophile aminohydrolases superfamily protein	AT3G26340.1	proteasome subunit beta type-5-like
PvOAK_down60	1750.44	4.86	-8.49	398.75	0	Wild type specific	768	PREDICTED: 50S ribosomal protein 6, chloroplastic-like [Solanum tuberosum]	XP_006356805	plastid-specific 50S ribosomal protein 6	AT5G17870.1	50s ribosomal protein chloroplastic-like
